# Supplementary material for: Integrated metabolome and transcriptome analysis of Magnolia champaca identifies biosynthetic pathways for floral volatile organic compounds
Source: BMC Genomics. 2017 Jun 14;18:463. doi: 10.1186/s12864-017-3846-8 (PMC5471912; doi:10.1186/s12864-017-3846-8)
Supplement: Additional file 2: — Functional annotation of champak unigenes using BLASTX against the multiple protein databases. (XLS 13237 kb) [file 12864_2017_3846_MOESM2_ESM.xls]

## Sheet: ChampakUnigenes_Annotation
Unigene ID	Arabidopsis thaliana	Vitis vinifera	Oryza sativa	nr	GO	PlantCyc	KEGG
Unigene_1	hexokinase-like 3	S-adenosyl-L-methionine-dependent methyltransferases superfamily protein	S-adenosyl-L-methionine-dependent methyltransferases superfamily protein	S-adenosyl-L-methionine-dependent methyltransferases superfamily protein [Populus trichocarpa]	GO:0046872;metal ion binding;Molecular Function|GO:0008168;methyltransferase activity;Molecular Function	EC-2.1.1.141 jasmonate O-methyltransferase;cyclopropane and cyclopropene fatty acid biosynthesis:sorgoleone biosynthesis:bixin biosynthesis:S-adenosyl-L-methionine cycle II:spermidine hydroxycinnamic acid conjugates biosynthesis:beta-alanine betaine biosynthesis:t-anethole biosynthesis:homogalacturonan biosynthesis:plastoquinol-9 biosynthesis I:daphnetin modification:methionine degradation I (to …	NA
Unigene_2	metallothionein 2B	metallothionein 2A	metallothionein 2A	metallothionein type 2 [Ilex paraguariensis]	GO:0046872;metal ion binding;Molecular Function	NA
Unigene_3	methionine synthase 2	Cobalamin-independent synthase family protein	Cobalamin-independent synthase family protein	methionine synthase [Camellia sinensis]	GO:0005829;cytosol;Cellular Component|GO:0003871;5-methyltetrahydropteroyltriglutamate-homocysteine S-methyltransferase activity;Molecular Function|GO:0008270;zinc ion binding;Molecular Function|GO:0009086;methionine biosynthetic process;Biological Process	EC-2.1.1.14 5-methyltetrahydropteroyltriglutamate-homocysteine S-methyltransferase;cyclopropane and cyclopropene fatty acid biosynthesis:sorgoleone biosynthesis:bixin biosynthesis:S-adenosyl-L-methionine cycle II:spermidine hydroxycinnamic acid conjugates biosynthesis:beta-alanine betaine biosynthesis:t-anethole biosynthesis:homogalacturonan biosynthesis:plastoquinol-9 biosynthesis I:daphnetin mo…	Biosynthesis of amino acids [PATH:ko01230];Overview;Metabolism;K00549 metE; 5-methyltetrahydropteroyltriglutamate--homocysteine methyltransferase [EC:2.1.1.14]|Cysteine and methionine metabolism [PATH:ko00270];Amino acid metabolism;Metabolism;K00549 metE; 5-methyltetrahydropteroyltriglutamate--homocysteine methyltransferase [EC:2.1.1.14]|Selenocompound metabolism [PATH:ko00450];Metabolism of othe…
Unigene_4	methyl esterase 3	methyl esterase 1	methyl esterase 5	methyl salicylate esterase [Populus trichocarpa]	GO:0016788;hydrolase activity, acting on ester bonds;Molecular Function|GO:0080030;methyl indole-3-acetate esterase activity;Molecular Function|GO:0080032;methyl jasmonate esterase activity";Molecular Function|GO:0080031;methyl salicylate esterase activity;Molecular Function|GO:0009696;salicylic acid metabolic process";Biological Process	EC-3.1.1.78 polyneuridine-aldehyde esterase;indole-3-acetate activation II:geranyl acetate biosynthesis:triacylglycerol degradation	Indole alkaloid biosynthesis [PATH:ko00901];Biosynthesis of other secondary metabolites;Metabolism;K08233 E3.1.1.78; polyneuridine-aldehyde esterase [EC:3.1.1.78]
Unigene_5	NA	HXXXD-type acyl-transferase family protein	HXXXD-type acyl-transferase family protein	putative alcohol acyl-transferases [Cucumis melo]	GO:0016747;transferase activity, transferring acyl groups other than amino-acyl groups";Molecular Function	EC-2.3.1.162 taxadien-5 alpha -ol O-acetyltransferase;triacylglycerol biosynthesis (Chlamydomonas):4-hydroxybenzoate biosynthesis V:sorgoleone biosynthesis:IAA biosynthesis VII:ornithine biosynthesis:superpathway of anthocyanin biosynthesis (from cyanidin and cyanidin 3-O-glucoside):fatty acid biosynthesis (plant mitochondria):phloridzin biosynthesis:L-Ndelta-acetylornithine biosynthesis:fatty ac…
Unigene_6	geranylgeranyl reductase	geranylgeranyl reductase	geranylgeranyl reductase	geranyl-diphosphate synthase [Hevea brasiliensis]	GO:0009507;chloroplast;Cellular Component|GO:0046872;metal ion binding;Molecular Function|GO:0008299;isoprenoid biosynthetic process;Biological Process	EC-2.5.1.1 ; EC-2.5.1.10 ; EC-2.5.1.29 dimethylallyltranstransferase;2E,6E-farnesyl diphosphate synthase;geranylgeranyl diphosphate synthase;linear furanocoumarin biosynthesis:trans-zeatin biosynthesis:epoxysqualene biosynthesis:chlorophyll a biosynthesis II:nonaprenyl diphosphate biosynthesis III:phylloquinol biosynthesis:linalool biosynthesis:all-trans-farnesol biosynthesis:polyisoprenoid biosy…	Terpenoid backbone biosynthesis [PATH:ko00900];Metabolism of terpenoids and polyketides;Metabolism;K13789 GGPS; geranylgeranyl diphosphate synthase: type II [EC:2.5.1.1 2.5.1.10 2.5.1.29]
Unigene_7	NA	NA	NA	senescence associated protein [Medicago truncatula]	NA	NA	NA
Unigene_8	KAR-UP oxidoreductase 1	2-oxoglutarate (2OG) and Fe(II)-dependent oxygenase superfamily protein	2-oxoglutarate (2OG) and Fe(II)-dependent oxygenase superfamily protein	2-oxoglutarate (2OG) and Fe(II)-dependent oxygenase [Populus trichocarpa]	GO:0005506;iron ion binding;Molecular Function|GO:0016706;oxidoreductase activity, acting on paired donors, with incorporation or reduction of molecular oxygen, 2-oxoglutarate as one donor, and incorporation of one atom each of oxygen into both donors;Molecular Function|GO:0016740;transferase activity";Molecular Function	EC-1.14.11.19 leucocyanidin oxygenase;sorgoleone biosynthesis:gibberellin inactivation I (2beta-hydroxylation):glucosinolate biosynthesis from phenylalanine:IAA biosynthesis VII:gibberellin biosynthesis III (early C-13 hydroxylation):betulinate biosynthesis:spermidine hydroxycinnamic acid conjugates biosynthesis:gibberellin inactivation III (epoxidation):ubiquinol-9 biosynthesis (eukaryotic):olea…
Unigene_9	NA	NA	NA	rRNA intron-encoded homing endonuclease [Medicago truncatula]	NA	NA	NA
Unigene_10	pleiotropic drug resistance 1	methionine adenosyltransferase 3	S-adenosylmethionine synthetase 1	S-adenosylmethionine synthase [Vitis vinifera]	GO:0005737;cytoplasm;Cellular Component|GO:0005524;ATP binding;Molecular Function|GO:0046872;metal ion binding;Molecular Function|GO:0004478;methionine adenosyltransferase activity;Molecular Function|GO:0006730;one-carbon metabolic process;Biological Process|GO:0006556;S-adenosylmethionine biosynthetic process;Biological Process	EC-2.5.1.6 methionine adenosyltransferase;linear furanocoumarin biosynthesis:trans-zeatin biosynthesis:epoxysqualene biosynthesis:chlorophyll a biosynthesis II:S-adenosyl-L-methionine cycle II:ethylene biosynthesis I (plants):2'-deoxymugineic acid phytosiderophore biosynthesis:phylloquinol biosynthesis:polyisoprenoid biosynthesis:methionine degradation I (to homocysteine):kievitone biosynthesis:s…	Biosynthesis of amino acids [PATH:ko01230];Overview;Metabolism;K00789 metK; S-adenosylmethionine synthetase [EC:2.5.1.6]|Cysteine and methionine metabolism [PATH:ko00270];Amino acid metabolism;Metabolism;K00789 metK; S-adenosylmethionine synthetase [EC:2.5.1.6]
Unigene_11	NA	S-adenosyl-L-methionine-dependent methyltransferases superfamily protein	IAA carboxylmethyltransferase 1	S-adenosyl-L-methionine-dependent methyltransferases superfamily protein [Vitis vinifera]	GO:0008168;methyltransferase activity;Molecular Function	EC-2.1.1.141 jasmonate O-methyltransferase;cyclopropane and cyclopropene fatty acid biosynthesis:sorgoleone biosynthesis:bixin biosynthesis:S-adenosyl-L-methionine cycle II:spermidine hydroxycinnamic acid conjugates biosynthesis:beta-alanine betaine biosynthesis:t-anethole biosynthesis:homogalacturonan biosynthesis:plastoquinol-9 biosynthesis I:daphnetin modification:methionine degradation I (to …
Unigene_12	L-tyrosine decarboxylase	Pyridoxal phosphate (PLP)-dependent transferases superfamily protein	Pyridoxal phosphate (PLP)-dependent transferases superfamily protein	PREDICTED: tyrosine/DOPA decarboxylase 2-like [Vitis vinifera]	GO:0004058;aromatic-L-amino-acid decarboxylase activity;Molecular Function|GO:0030170;pyridoxal phosphate binding;Molecular Function|GO:0004837;tyrosine decarboxylase activity;Molecular Function|GO:0006520;cellular amino acid metabolic process;Biological Process	EC-4.1.1.28 ; EC-4.1.1.25 aromatic-L-amino-acid decarboxylase;tyrosine decarboxylase;indole-3-acetate biosynthesis II:D-threo-isocitrate + NADP+ <--> 2-oxoglutarate + CO2 + NADPH:choline biosynthesis I:D-threo-isocitrate + NADP+ -> 2-oxoglutarate + CO2 + NADPH:ubiquinol-9 biosynthesis (eukaryotic):ubiquinol-10 biosynthesis (eukaryotic):photorespiration:hydroxycinnamic acid tyramine amides biosynt…	Tyrosine metabolism [PATH:ko00350];Amino acid metabolism;Metabolism;K01592 E4.1.1.25; tyrosine decarboxylase [EC:4.1.1.25]|Isoquinoline alkaloid biosynthesis [PATH:ko00950];Biosynthesis of other secondary metabolites;Metabolism;K01592 E4.1.1.25; tyrosine decarboxylase [EC:4.1.1.25]
Unigene_13	lipoxygenase 2	lipoxygenase 2	lipoxygenase 2	lipoxygenase [Camellia sinensis]	GO:0009570;chloroplast stroma;Cellular Component|GO:0009534;chloroplast thylakoid;Cellular Component|GO:0005506;iron ion binding;Molecular Function|GO:0016165;linoleate 13S-lipoxygenase activity;Molecular Function|GO:0031408;oxylipin biosynthetic process;Biological Process	EC-1.13.11.12 linoleate 13S-lipoxygenase;sorgoleone biosynthesis:glucosinolate biosynthesis from phenylalanine:IAA biosynthesis VII:9-lipoxygenase and 9-allene oxide synthase pathway:5-deoxystrigol biosynthesis:traumatin and (Z)-3-hexen-1-yl acetate biosynthesis:sesamin biosynthesis:aerobic respiration (alternative oxidase pathway):jasmonic acid biosynthesis:salicin biosynthesis:carotenoid cleava…	Linoleic acid metabolism [PATH:ko00591];Lipid metabolism;Metabolism;K00454 LOX2S; lipoxygenase [EC:1.13.11.12]|alpha-Linolenic acid metabolism [PATH:ko00592];Lipid metabolism;Metabolism;K00454 LOX2S; lipoxygenase [EC:1.13.11.12]
Unigene_14	allene oxide cyclase 4	Aldolase-type TIM barrel family protein	Aldolase-type TIM barrel family protein	transaldolase [Vitis vinifera]	GO:0005737;cytoplasm;Cellular Component|GO:0004801;sedoheptulose-7-phosphate:D-glyceraldehyde-3-phosphate glyceronetransferase activity;Molecular Function|GO:0006098;pentose-phosphate shunt;Biological Process	EC-2.2.1.2 transaldolase;Rubisco shunt:pentose phosphate pathway (non-oxidative branch)	Carbon metabolism [PATH:ko01200];Overview;Metabolism;K00616 E2.2.1.2: talA: talB; transaldolase [EC:2.2.1.2]|Biosynthesis of amino acids [PATH:ko01230];Overview;Metabolism;K00616 E2.2.1.2: talA: talB; transaldolase [EC:2.2.1.2]|Pentose phosphate pathway [PATH:ko00030];Carbohydrate metabolism;Metabolism;K00616 E2.2.1.2: talA: talB; transaldolase [EC:2.2.1.2]
Unigene_15	L-aspartate oxidase	L-aspartate oxidase	L-aspartate oxidase	PREDICTED: L-aspartate oxidase 1-like [Vitis vinifera]	GO:0009507;chloroplast;Cellular Component|GO:0008734;L-aspartate oxidase activity;Molecular Function|GO:0044318;L-aspartate:fumarate oxidoreductase activity;Molecular Function|GO:0009435;NAD biosynthetic process;Biological Process	EC-1.4.3.16 L-aspartate oxidase;sorgoleone biosynthesis:glucosinolate biosynthesis from phenylalanine:sesamin biosynthesis:aerobic respiration (alternative oxidase pathway):salicin biosynthesis:NAD biosynthesis I (from aspartate)	Alanine: aspartate and glutamate metabolism [PATH:ko00250];Amino acid metabolism;Metabolism;K00278 nadB; L-aspartate oxidase [EC:1.4.3.16]|Nicotinate and nicotinamide metabolism [PATH:ko00760];Metabolism of cofactors and vitamins;Metabolism;K00278 nadB; L-aspartate oxidase [EC:1.4.3.16]
Unigene_16	acyl activating enzyme 5	AMP-dependent synthetase and ligase family protein	acyl activating enzyme 5	PREDICTED: medium-chain-fatty-acid--CoA ligase [Vitis vinifera]	GO:0005777;peroxisome;Cellular Component|GO:0016874;ligase activity;Molecular Function|GO:0006631;fatty acid metabolic process;Biological Process|GO:0052689;carboxylic ester hydrolase activity;Molecular Function	EC-6.2.1.12 4-coumarate-CoA ligase;sporopollenin precursor biosynthesis:4-hydroxybenzoate biosynthesis V:IAA biosynthesis VII:simple coumarins biosynthesis:flavonoid biosynthesis:phenylpropanoid biosynthesis:trans-cinnamoyl-CoA biosynthesis:fatty acid biosynthesis (plant mitochondria):ethanol degradation IV:ethanol degradation II:4-hydroxybenzoate biosynthesis I (animals):phaselate biosynthesis:a…
Unigene_17	cullin 1	cullin 1	cullin 1	cullin-1 [Vitis vinifera]	GO:0000794;condensed nuclear chromosome;Cellular Component|GO:0031461;cullin-RING ubiquitin ligase complex;Cellular Component|GO:0005737;cytoplasm;Cellular Component|GO:0005829;cytosol;Cellular Component|GO:0005634;nucleus;Cellular Component|GO:0009524;phragmoplast;Cellular Component|GO:0005819;spindle;Cellular Component|GO:0000151;ubiquitin ligase complex;Cellular Component|GO:0009734;auxin-acti…	EC-4.2.3.13 <+>- Delta -cadinene synthase;IAA biosynthesis VII:threonine biosynthesis from homoserine:beta-caryophyllene biosynthesis:farnesene biosynthesis:monoterpene biosynthesis:|EC-4.2.3.13 <+>- Delta -cadinene synthase;EC-4.2.3.13 <+>- Delta -cadinene synthase;IAA biosynthesis VII:threonine biosynthesis from homoserine:beta-caryophyllene biosynthesis:farnesene biosynthesis:monoterpene biosy…	Sesquiterpenoid and triterpenoid biosynthesis [PATH:ko00909];Metabolism of terpenoids and polyketides;Metabolism;K15803 GERD; (-)-germacrene D synthase [EC:4.2.3.22 4.2.3.75]|Protein processing in endoplasmic reticulum [PATH:ko04141];Folding: sorting and degradation;Genetic Information Processing;K03347 CUL1: CDC53; cullin 1|Ubiquitin mediated proteolysis [PATH:ko04120];Folding: sorting and degra…
Unigene_18	NA	Rubber elongation factor protein (REF)	Rubber elongation factor protein (REF)	PREDICTED: stress-related protein-like [Vitis vinifera]	NA	NA	NA
Unigene_19	homologue of trithorax	glyceraldehyde-3-phosphate dehydrogenase C2	glyceraldehyde-3-phosphate dehydrogenase C2	glyceraldehyde 3-phosphate dehydrogenase [Magnolia liliiflora]"	GO:0005737;cytoplasm;Cellular Component|GO:0004365;glyceraldehyde-3-phosphate dehydrogenase (NAD+) (phosphorylating) activity;Molecular Function|GO:0051287;NAD binding;Molecular Function|GO:0050661;NADP binding;Molecular Function|GO:0006006;glucose metabolic process;Biological Process|GO:0006096;glycolytic process;Biological Process	EC-1.2.1.12 glyceraldehyde-3-phosphate dehydrogenase;cuticular wax biosynthesis:gluconeogenesis I:isoleucine degradation I:TCA cycle variation V (plant):sorgoleone biosynthesis:glucosinolate biosynthesis from phenylalanine:bixin biosynthesis:xylose degradation IV:glycolysis I:lysine degradation II:sucrose biosynthesis:glycolysis IV (plant cytosol):sesamin biosynthesis:glutamate degradation IV:aer…
Unigene_20	KDO transferase A	serine hydroxymethyltransferase 7	serine hydroxymethyltransferase 4	PREDICTED: serine hydroxymethyltransferase 1 [Vitis vinifera]	GO:0005829;cytosol;Cellular Component|GO:0016020;membrane;Cellular Component|GO:0005886;plasma membrane;Cellular Component|GO:0009506;plasmodesma;Cellular Component|GO:0004372;glycine hydroxymethyltransferase activity;Molecular Function|GO:0030170;pyridoxal phosphate binding;Molecular Function|GO:0007623;circadian rhythm;Biological Process|GO:0006544;glycine metabolic process;Biological Process|G…	EC-2.1.2.1 glycine hydroxymethyltransferase;glycine biosynthesis:folate transformations II:folate polyglutamylation:photorespiration:photorespiration (Chlamydomonas-specific)	Carbon metabolism [PATH:ko01200];Overview;Metabolism;K00600 glyA: SHMT; glycine hydroxymethyltransferase [EC:2.1.2.1]|Biosynthesis of amino acids [PATH:ko01230];Overview;Metabolism;K00600 glyA: SHMT; glycine hydroxymethyltransferase [EC:2.1.2.1]|Glyoxylate and dicarboxylate metabolism [PATH:ko00630];Carbohydrate metabolism;Metabolism;K00600 glyA: SHMT; glycine hydroxymethyltransferase [EC:2.1.2.1…
Unigene_21	SLOW GROWTH 1	Deoxyxylulose-5-phosphate synthase	Deoxyxylulose-5-phosphate synthase	1-deoxyxylulose-5-phosphate synthase, putative [Ricinus communis]"	GO:0009507;chloroplast;Cellular Component|GO:0008661;1-deoxy-D-xylulose-5-phosphate synthase activity;Molecular Function|GO:0046872;metal ion binding;Molecular Function|GO:0052865;1-deoxy-D-xylulose 5-phosphate biosynthetic process;Biological Process|GO:0016114;terpenoid biosynthetic process;Biological Process|GO:0009228;thiamine biosynthetic process;Biological Process	EC-2.2.1.7 1-deoxy-D-xylulose-5-phosphate synthase;methylerythritol phosphate pathway	Thiamine metabolism [PATH:ko00730];Metabolism of cofactors and vitamins;Metabolism;K01662 dxs; 1-deoxy-D-xylulose-5-phosphate synthase [EC:2.2.1.7]|Terpenoid backbone biosynthesis [PATH:ko00900];Metabolism of terpenoids and polyketides;Metabolism;K01662 dxs; 1-deoxy-D-xylulose-5-phosphate synthase [EC:2.2.1.7]
Unigene_22	dynamin-like protein 6	4-hydroxy-3-methylbut-2-enyl diphosphate synthase	4-hydroxy-3-methylbut-2-enyl diphosphate synthase	4-hydroxy-3-methylbut-2-en-1-yl diphosphate synthase [Hevea brasiliensis]	GO:0009941;chloroplast envelope;Cellular Component|GO:0009570;chloroplast stroma;Cellular Component|GO:0051539;4 iron, 4 sulfur cluster binding;Molecular Function|GO:0046429;4-hydroxy-3-methylbut-2-en-1-yl diphosphate synthase activity;Molecular Function|GO:0005506;iron ion binding;Molecular Function|GO:0009072;aromatic amino acid family metabolic process;Biological Process|GO:0016117;carotenoid …	EC-1.17.7.1 E-4-hydroxy-3-methylbut-2-enyl-diphosphate synthase;sorgoleone biosynthesis:glucosinolate biosynthesis from phenylalanine:IAA biosynthesis VII:methylerythritol phosphate pathway:sesamin biosynthesis:aerobic respiration (alternative oxidase pathway):salicin biosynthesis	Terpenoid backbone biosynthesis [PATH:ko00900];Metabolism of terpenoids and polyketides;Metabolism;K03526 gcpE: ispG; (E)-4-hydroxy-3-methylbut-2-enyl-diphosphate synthase [EC:1.17.7.1 1.17.7.3]
Unigene_23	serine racemase	L-O-methylthreonine resistant 1	L-O-methylthreonine resistant 1	unnamed protein product [Vitis vinifera]"	GO:0009507;chloroplast;Cellular Component|GO:0004794;L-threonine ammonia-lyase activity;Molecular Function|GO:0030170;pyridoxal phosphate binding;Molecular Function|GO:0009097;isoleucine biosynthetic process;Biological Process	EC-4.3.1.19 threonine ammonia-lyase;isoleucine biosynthesis I (from threonine):glutamate degradation II	Carbon metabolism [PATH:ko01200];Overview;Metabolism;K01754 E4.3.1.19: ilvA: tdcB; threonine dehydratase [EC:4.3.1.19]|Biosynthesis of amino acids [PATH:ko01230];Overview;Metabolism;K01754 E4.3.1.19: ilvA: tdcB; threonine dehydratase [EC:4.3.1.19]|Glycine: serine and threonine metabolism [PATH:ko00260];Amino acid metabolism;Metabolism;K01754 E4.3.1.19: ilvA: tdcB; threonine dehydratase [EC:4.3.1.…
Unigene_24	RING/U-box superfamily protein	indole-3-acetate beta-D-glucosyltransferase	indole-3-acetate beta-D-glucosyltransferase	PREDICTED: UDP-glycosyltransferase 75D1-like [Vitis vinifera]	GO:0009507;chloroplast;Cellular Component|GO:0016758;transferase activity, transferring hexosyl groups";Molecular Function	EC-2.4.1.121 indole-3-acetate beta -glucosyltransferase;IAA conjugate biosynthesis II:starch degradation I:kaempferol glucoside biosynthesis (Arabidopsis):ajugose biosynthesis II (galactinol-independent):IAA degradation IV:fructan biosynthesis:B series fagopyritols biosynthesis:cytokinins 9-N-glucoside biosynthesis:superpathway of anthocyanin biosynthesis (from cyanidin and cyanidin 3-O-glucoside…
Unigene_25	polyamine oxidase 3	Enoyl-CoA hydratase/isomerase family	Enoyl-CoA hydratase/isomerase family	3-hydroxyacyl-CoA dehyrogenase, putative [Ricinus communis]"	GO:0005618;cell wall;Cellular Component|GO:0009507;chloroplast;Cellular Component|GO:0005874;microtubule;Cellular Component|GO:0005777;peroxisome;Cellular Component|GO:0009506;plasmodesma;Cellular Component|GO:0018812;3-hydroxyacyl-CoA dehydratase activity;Molecular Function|GO:0003857;3-hydroxyacyl-CoA dehydrogenase activity;Molecular Function|GO:0008692;3-hydroxybutyryl-CoA epimerase activity;M…	EC-4.2.1.17 ; EC-5.3.3.8 ; EC-5.1.2.3 ; EC-1.1.1.35 enoyl-CoA hydratase;dodecenoyl-CoA Delta -isomerase;3-hydroxybutyryl-CoA epimerase;3-hydroxyacyl-CoA dehydrogenase;homoserine biosynthesis:detoxification of reactive carbonyls in chloroplasts:isoleucine degradation I:4-hydroxybenzoate biosynthesis V:valine degradation I:sorgoleone biosynthesis:carbon concentration mechanism (Chlamydomonas):gluco…	Fatty acid metabolism [PATH:ko01212];Overview;Metabolism;K10527 MFP2; enoyl-CoA hydratase/3-hydroxyacyl-CoA dehydrogenase [EC:4.2.1.17 1.1.1.35 1.1.1.211]|Fatty acid degradation [PATH:ko00071];Lipid metabolism;Metabolism;K10527 MFP2; enoyl-CoA hydratase/3-hydroxyacyl-CoA dehydrogenase [EC:4.2.1.17 1.1.1.35 1.1.1.211]|alpha-Linolenic acid metabolism [PATH:ko00592];Lipid metabolism;Metabolism;K1052…
Unigene_26	NHL domain-containing protein	S-adenosyl-L-homocysteine hydrolase	S-adenosyl-L-homocysteine hydrolase	hypothetical protein VITISV_022595 [Vitis vinifera]	GO:0004013;adenosylhomocysteinase activity;Molecular Function|GO:0006730;one-carbon metabolic process;Biological Process	EC-3.3.1.1 adenosylhomocysteinase;S-adenosyl-L-methionine cycle II:methionine degradation I (to homocysteine)	Cysteine and methionine metabolism [PATH:ko00270];Amino acid metabolism;Metabolism;K01251 E3.3.1.1: ahcY; adenosylhomocysteinase [EC:3.3.1.1]
Unigene_27	cytochrome p450 79a2	cytochrome p450 79a2	cytochrome P450, family 79, subfamily B, polypeptide 2	PREDICTED: phenylalanine N-monooxygenase-like [Vitis vinifera]	GO:0005789;endoplasmic reticulum membrane;Cellular Component|GO:0016021;integral component of membrane;Cellular Component|GO:0020037;heme binding;Molecular Function|GO:0005506;iron ion binding;Molecular Function|GO:0004497;monooxygenase activity;Molecular Function|GO:0016705;oxidoreductase activity, acting on paired donors, with incorporation or reduction of molecular oxygen";Molecular Function	EC-1.14.13.41 tyrosine N-monooxygenase;indole-3-acetate biosynthesis II:glucosinolate biosynthesis from trihomomethionine:soybean saponin I biosynthesis:sorgoleone biosynthesis:glucosinolate biosynthesis from phenylalanine:IAA biosynthesis VII:betulinate biosynthesis:spermidine hydroxycinnamic acid conjugates biosynthesis:phenylpropanoid biosynthesis:linamarin biosynthesis:gibberellin inactivatio…	2-Oxocarboxylic acid metabolism [PATH:ko01210];Overview;Metabolism;K12153 CYP79A2; phenylalanine N-monooxygenase [EC:1.14.14.40]|Cyanoamino acid metabolism [PATH:ko00460];Metabolism of other amino acids;Metabolism;K12153 CYP79A2; phenylalanine N-monooxygenase [EC:1.14.14.40]|Glucosinolate biosynthesis [PATH:ko00966];Biosynthesis of other secondary metabolites;Metabolism;K12153 CYP79A2; phenylalan…
Unigene_28	pyruvate decarboxylase-3	chlorsulfuron/imidazolinone resistant 1	chlorsulfuron/imidazolinone resistant 1	acetolactate synthase, putative [Ricinus communis]"	GO:0009507;chloroplast;Cellular Component|GO:0003984;acetolactate synthase activity;Molecular Function|GO:0050660;flavin adenine dinucleotide binding;Molecular Function|GO:0000287;magnesium ion binding;Molecular Function|GO:0030976;thiamine pyrophosphate binding;Molecular Function|GO:0009097;isoleucine biosynthetic process;Biological Process|GO:0009635;response to herbicide;Biological Process|GO:…	EC-2.2.1.6 acetolactate synthase;isoleucine biosynthesis I (from threonine):valine biosynthesis:|EC-2.2.1.6 acetolactate synthase;EC-2.7.1.48 uridine kinase;isoleucine biosynthesis I (from threonine):valine biosynthesis:pyrimidine salvage pathway:lipid-dependent phytate biosynthesis II (via Ins(1,3,4)P3):sucrose degradation III:pyridoxal 5'-phosphate salvage pathway:lipid-dependent phytate biosyn…	2-Oxocarboxylic acid metabolism [PATH:ko01210];Overview;Metabolism;K01652 E2.2.1.6L: ilvB: ilvG: ilvI; acetolactate synthase I/II/III large subunit [EC:2.2.1.6]|Biosynthesis of amino acids [PATH:ko01230];Overview;Metabolism;K01652 E2.2.1.6L: ilvB: ilvG: ilvI; acetolactate synthase I/II/III large subunit [EC:2.2.1.6]|Butanoate metabolism [PATH:ko00650];Carbohydrate metabolism;Metabolism;K01652 E2.…
Unigene_29	P450 reductase 2	Uridine diphosphate glycosyltransferase 74E2	UDP-glycosyltransferase 74 F1	PREDICTED: UDP-glycosyltransferase 74E2-like [Vitis vinifera]	GO:0005789;endoplasmic reticulum membrane;Cellular Component|GO:0010181;FMN binding;Molecular Function|GO:0005506;iron ion binding;Molecular Function|GO:0003958;NADPH-hemoprotein reductase activity;Molecular Function|GO:0052641;benzoic acid glucosyltransferase activity;Molecular Function|GO:0052639;salicylic acid glucosyltransferase (ester-forming) activity;Molecular Function|GO:0052640;salicylic…	EC-2.4.1.195 N-hydroxythioamide S- beta -glucosyltransferase;IAA conjugate biosynthesis II:glucosinolate biosynthesis from trihomomethionine:glucosinolate biosynthesis from phenylalanine:starch degradation I:kaempferol glucoside biosynthesis (Arabidopsis):ajugose biosynthesis II (galactinol-independent):IAA degradation IV:fructan biosynthesis:B series fagopyritols biosynthesis:cytokinins 9-N-gluc…
Unigene_30	Exostosin family protein	4-hydroxy-3-methylbut-2-enyl diphosphate reductase	4-hydroxy-3-methylbut-2-enyl diphosphate reductase	hydroxymethylbutenyl diphosphate reductase [Camptotheca acuminata]	GO:0009507;chloroplast;Cellular Component|GO:0009570;chloroplast stroma;Cellular Component|GO:0051538;3 iron, 4 sulfur cluster binding;Molecular Function|GO:0051745;4-hydroxy-3-methylbut-2-en-1-yl diphosphate reductase activity;Molecular Function|GO:0046429;4-hydroxy-3-methylbut-2-en-1-yl diphosphate synthase activity;Molecular Function|GO:0046872;metal ion binding;Molecular Function|GO:0050992;d…	EC-1.17.1.2 4-hydroxy-3-methylbut-2-enyl diphosphate reductase;sorgoleone biosynthesis:glucosinolate biosynthesis from phenylalanine:IAA biosynthesis VII:methylerythritol phosphate pathway:sesamin biosynthesis:aerobic respiration (alternative oxidase pathway):salicin biosynthesis	Terpenoid backbone biosynthesis [PATH:ko00900];Metabolism of terpenoids and polyketides;Metabolism;K03527 ispH: lytB; 4-hydroxy-3-methylbut-2-en-1-yl diphosphate reductase [EC:1.17.7.4]
Unigene_31	Thiolase family protein	peroxisomal 3-ketoacyl-CoA thiolase 3	peroxisomal 3-ketoacyl-CoA thiolase 3	unnamed protein product [Vitis vinifera]"	GO:0009507;chloroplast;Cellular Component|GO:0009514;glyoxysome;Cellular Component|GO:0016020;membrane;Cellular Component|GO:0005739;mitochondrion;Cellular Component|GO:0005730;nucleolus;Cellular Component|GO:0005777;peroxisome;Cellular Component|GO:0005774;vacuolar membrane;Cellular Component|GO:0003988;acetyl-CoA C-acyltransferase activity;Molecular Function|GO:0006635;fatty acid beta-oxidation…	EC-2.3.1.16 acetyl-CoA <i>C-</i>acyltransferase;triacylglycerol biosynthesis (Chlamydomonas):4-hydroxybenzoate biosynthesis V:sorgoleone biosynthesis:IAA biosynthesis VII:ornithine biosynthesis:superpathway of anthocyanin biosynthesis (from cyanidin and cyanidin 3-O-glucoside):fatty acid biosynthesis (plant mitochondria):phloridzin biosynthesis:L-Ndelta-acetylornithine biosynthesis:fatty acid bet…	Fatty acid metabolism [PATH:ko01212];Overview;Metabolism;K07513 ACAA1; acetyl-CoA acyltransferase 1 [EC:2.3.1.16]|Fatty acid degradation [PATH:ko00071];Lipid metabolism;Metabolism;K07513 ACAA1; acetyl-CoA acyltransferase 1 [EC:2.3.1.16]|alpha-Linolenic acid metabolism [PATH:ko00592];Lipid metabolism;Metabolism;K07513 ACAA1; acetyl-CoA acyltransferase 1 [EC:2.3.1.16]|Biosynthesis of unsaturated fa…
Unigene_32	sulfur E2	quinolinate synthase	quinolinate synthase	PREDICTED: uncharacterized protein LOC100243361 [Vitis vinifera]	GO:0009507;chloroplast;Cellular Component|GO:0051539;4 iron, 4 sulfur cluster binding;Molecular Function|GO:0008047;enzyme activator activity;Molecular Function|GO:0046872;metal ion binding;Molecular Function|GO:0042803;protein homodimerization activity;Molecular Function|GO:0008987;quinolinate synthetase A activity;Molecular Function|GO:0016740;transferase activity;Molecular Function|GO:0009060;…	EC-2.5.1.72 quinolinate synthase;linear furanocoumarin biosynthesis:trans-zeatin biosynthesis:epoxysqualene biosynthesis:chlorophyll a biosynthesis II:phylloquinol biosynthesis:polyisoprenoid biosynthesis:kievitone biosynthesis:superpathway of proto- and siroheme biosynthesis:seleno-amino acid biosynthesis:wighteone and luteone biosynthesis:chlorophyll cycle:2 (2E,6E)-farnesyl diphosphate + NAD(P…	Nicotinate and nicotinamide metabolism [PATH:ko00760];Metabolism of cofactors and vitamins;Metabolism;K03517 nadA; quinolinate synthase [EC:2.5.1.72]
Unigene_33	RING/U-box superfamily protein	RING/U-box superfamily protein	RING/U-box superfamily protein	hypothetical protein VITISV_005072 [Vitis vinifera]	GO:0005737;cytoplasm;Cellular Component|GO:0005829;cytosol;Cellular Component|GO:0004364;glutathione transferase activity;Molecular Function|GO:0009636;response to toxic substance;Biological Process|GO:0009407;toxin catabolic process;Biological Process|GO:0005886;plasma membrane;Cellular Component|GO:0016874;ligase activity;Molecular Function|GO:0004842;ubiquitin-protein transferase activity;Mole…	EC-2.5.1.18 glutathione transferase;linear furanocoumarin biosynthesis:trans-zeatin biosynthesis:epoxysqualene biosynthesis:chlorophyll a biosynthesis II:phylloquinol biosynthesis:all-trans-farnesol biosynthesis:polyisoprenoid biosynthesis:trans, trans-farnesyl diphosphate biosynthesis:kievitone biosynthesis:superpathway of proto- and siroheme biosynthesis:seleno-amino acid biosynthesis:geranyl d…	Ubiquitin mediated proteolysis [PATH:ko04120];Folding: sorting and degradation;Genetic Information Processing;K10604 MGRN1; E3 ubiquitin-protein ligase MGRN1 [EC:2.3.2.27]
Unigene_34	ERECTA-like 1	Leucine-rich repeat (LRR) family protein	Leucine-rich repeat (LRR) family protein	PREDICTED: DNA-damage-repair/toleration protein DRT100 [Vitis vinifera]	GO:0009507;chloroplast;Cellular Component|GO:0000166;nucleotide binding;Molecular Function|GO:0006281;DNA repair;Biological Process|GO:0042493;response to drug;Biological Process|GO:0009411;response to UV;Biological Process	EC-2.7.11.1 non-specific serine/threonine protein kinase;lipid-dependent phytate biosynthesis II (via Ins(1,3,4)P3):pyridoxal 5'-phosphate salvage pathway:lipid-dependent phytate biosynthesis I (via Ins(1,4,5)P3):farnesylcysteine salvage pathway:salvage pathways of pyrimidine ribonucleotides:phytol salvage pathway
Unigene_35	cytochrome p450 71b6	cytochrome P450, family 71, subfamily B, polypeptide 10	Cytochrome P450 superfamily protein	PREDICTED: cytochrome P450 71A1 [Vitis vinifera]	GO:0016021;integral component of membrane;Cellular Component|GO:0020037;heme binding;Molecular Function|GO:0005506;iron ion binding;Molecular Function|GO:0004497;monooxygenase activity;Molecular Function|GO:0016705;oxidoreductase activity, acting on paired donors, with incorporation or reduction of molecular oxygen";Molecular Function	EC-1.14.13.68 4-hydroxyphenylacetaldehyde oxime monooxygenase;indole-3-acetate biosynthesis II:glucosinolate biosynthesis from trihomomethionine:soybean saponin I biosynthesis:sorgoleone biosynthesis:glucosinolate biosynthesis from phenylalanine:IAA biosynthesis VII:betulinate biosynthesis:spermidine hydroxycinnamic acid conjugates biosynthesis:phenylpropanoid biosynthesis:linamarin biosynthesis:…
Unigene_36	Pectate lyase family protein	Pectin lyase-like superfamily protein	Pectin lyase-like superfamily protein	unnamed protein product [Vitis vinifera]	GO:0046872;metal ion binding;Molecular Function|GO:0030570;pectate lyase activity;Molecular Function|GO:0045490;pectin catabolic process;Biological Process	EC-4.2.2.2 pectate lyase;IAA biosynthesis VII	Pentose and glucuronate interconversions [PATH:ko00040];Carbohydrate metabolism;Metabolism;K01728 pel; pectate lyase [EC:4.2.2.2]|Quorum sensing [PATH:ko02024];Cellular community - prokaryotes;Cellular Processes;K01728 pel; pectate lyase [EC:4.2.2.2]
Unigene_37	ubiquitin-protein ligase 1	glycine decarboxylase P-protein 2	glycine decarboxylase P-protein 1	P-Protein precursor [Solanum tuberosum]"	GO:0005739;mitochondrion;Cellular Component|GO:0004375;glycine dehydrogenase (decarboxylating) activity;Molecular Function|GO:0030170;pyridoxal phosphate binding;Molecular Function|GO:0006546;glycine catabolic process;Biological Process	EC-1.4.4.2 glycine dehydrogenase;sorgoleone biosynthesis:glucosinolate biosynthesis from phenylalanine:glycine + tetrahydrofolate + NAD+ -> ammonia + CO2 + 5,10-methylenetetrahydrofolate + NADH + H+:sesamin biosynthesis:glycine cleavage:aerobic respiration (alternative oxidase pathway):salicin biosynthesis	Carbon metabolism [PATH:ko01200];Overview;Metabolism;K00281 GLDC: gcvP; glycine dehydrogenase [EC:1.4.4.2]|Glyoxylate and dicarboxylate metabolism [PATH:ko00630];Carbohydrate metabolism;Metabolism;K00281 GLDC: gcvP; glycine dehydrogenase [EC:1.4.4.2]|Glycine: serine and threonine metabolism [PATH:ko00260];Amino acid metabolism;Metabolism;K00281 GLDC: gcvP; glycine dehydrogenase [EC:1.4.4.2]
Unigene_38	NA	glyceraldehyde-3-phosphate dehydrogenase C2	glyceraldehyde-3-phosphate dehydrogenase C2	glyceraldehyde 3-phosphate dehydrogenase [Magnolia liliiflora]"	GO:0005737;cytoplasm;Cellular Component|GO:0004365;glyceraldehyde-3-phosphate dehydrogenase (NAD+) (phosphorylating) activity;Molecular Function|GO:0051287;NAD binding;Molecular Function|GO:0050661;NADP binding;Molecular Function|GO:0006006;glucose metabolic process;Biological Process|GO:0006096;glycolytic process;Biological Process	EC-1.2.1.12 glyceraldehyde-3-phosphate dehydrogenase;cuticular wax biosynthesis:gluconeogenesis I:isoleucine degradation I:TCA cycle variation V (plant):sorgoleone biosynthesis:glucosinolate biosynthesis from phenylalanine:bixin biosynthesis:xylose degradation IV:glycolysis I:lysine degradation II:sucrose biosynthesis:glycolysis IV (plant cytosol):sesamin biosynthesis:glutamate degradation IV:aer…	Carbon metabolism [PATH:ko01200];Overview;Metabolism;K00134 GAPDH: gapA; glyceraldehyde 3-phosphate dehydrogenase [EC:1.2.1.12]|Biosynthesis of amino acids [PATH:ko01230];Overview;Metabolism;K00134 GAPDH: gapA; glyceraldehyde 3-phosphate dehydrogenase [EC:1.2.1.12]|Glycolysis / Gluconeogenesis [PATH:ko00010];Carbohydrate metabolism;Metabolism;K00134 GAPDH: gapA; glyceraldehyde 3-phosphate dehydro…
Unigene_39	glyoxylate reductase 2	6-phosphogluconate dehydrogenase family protein	6-phosphogluconate dehydrogenase family protein	PREDICTED: 6-phosphogluconate dehydrogenase, decarboxylating-like isoform 1 [Vitis vinifera]"	GO:0009570;chloroplast stroma;Cellular Component|GO:0005829;cytosol;Cellular Component|GO:0005777;peroxisome;Cellular Component|GO:0050661;NADP binding;Molecular Function|GO:0004616;phosphogluconate dehydrogenase (decarboxylating) activity;Molecular Function|GO:0019521;D-gluconate metabolic process;Biological Process|GO:0006098;pentose-phosphate shunt;Biological Process|GO:0009651;response to sal…	EC-1.1.1.44 phosphogluconate dehydrogenase;detoxification of reactive carbonyls in chloroplasts:sorgoleone biosynthesis:glucosinolate biosynthesis from phenylalanine:IAA biosynthesis VII:phaseic acid biosynthesis:homomethionine biosynthesis:t-anethole biosynthesis:methylglyoxal degradation III:D-threo-isocitrate + NADP+ <--> 2-oxoglutarate + CO2 + NADPH:D-threo-isocitrate + NADP+ -> 2-oxoglutarat…	Carbon metabolism [PATH:ko01200];Overview;Metabolism;K00033 PGD: gnd: gntZ; 6-phosphogluconate dehydrogenase [EC:1.1.1.44 1.1.1.343]|Pentose phosphate pathway [PATH:ko00030];Carbohydrate metabolism;Metabolism;K00033 PGD: gnd: gntZ; 6-phosphogluconate dehydrogenase [EC:1.1.1.44 1.1.1.343]|Glutathione metabolism [PATH:ko00480];Metabolism of other amino acids;Metabolism;K00033 PGD: gnd: gntZ; 6-phos…
Unigene_40	Enolase	Enolase	Enolase	PREDICTED: enolase-like [Glycine max]	GO:0000015;phosphopyruvate hydratase complex;Cellular Component|GO:0000287;magnesium ion binding;Molecular Function|GO:0004634;phosphopyruvate hydratase activity;Molecular Function|GO:0006096;glycolytic process;Biological Process	EC-4.2.1.11 phosphopyruvate hydratase;gluconeogenesis I:carbon concentration mechanism (Chlamydomonas):xylose degradation IV:IAA biosynthesis VII:glycolysis I:medicarpin biosynthesis:glyceollin biosynthesis I:glycolysis IV (plant cytosol):arachidonate biosynthesis:6,7,4'-trihydroxyisoflavone biosynthesis:Rubisco shunt:glycolysis II (from fructose-6P):cyanate degradation:CO2 fixation into oxaloace…	Carbon metabolism [PATH:ko01200];Overview;Metabolism;K01689 ENO: eno; enolase [EC:4.2.1.11]|Biosynthesis of amino acids [PATH:ko01230];Overview;Metabolism;K01689 ENO: eno; enolase [EC:4.2.1.11]|Glycolysis / Gluconeogenesis [PATH:ko00010];Carbohydrate metabolism;Metabolism;K01689 ENO: eno; enolase [EC:4.2.1.11]|Methane metabolism [PATH:ko00680];Energy metabolism;Metabolism;K01689 ENO: eno; enolase…
Unigene_41	NA	NA	NA	replication-associated protein A, partial [Escherichia coli PA28]"	GO:0003677;DNA binding;Molecular Function|GO:0004519;endonuclease activity;Molecular Function|GO:0046872;metal ion binding;Molecular Function|GO:0006260;DNA replication;Biological Process|GO:0030430;host cell cytoplasm;Cellular Component|GO:0039615;T=1 icosahedral viral capsid;Cellular Component|GO:0005198;structural molecule activity;Molecular Function|GO:0046729;viral procapsid;Cellular Compone…	EC-6.5.1.1 DNA ligase
Unigene_42	aconitase 3	aconitase 3	aconitase 3	unnamed protein product [Vitis vinifera]"	GO:0005737;cytoplasm;Cellular Component|GO:0051539;4 iron, 4 sulfur cluster binding;Molecular Function|GO:0003994;aconitate hydratase activity;Molecular Function|GO:0046872;metal ion binding;Molecular Function|GO:0006097;glyoxylate cycle";Biological Process	EC-4.2.1.3 aconitate hydratase;TCA cycle variation V (plant):IAA biosynthesis VII:medicarpin biosynthesis:TCA cycle II (eukaryotic):glyceollin biosynthesis I:arachidonate biosynthesis:glyoxylate cycle:6,7,4'-trihydroxyisoflavone biosynthesis:reductive TCA cycle I:maackiain biosynthesis:lysine biosynthesis VI:glutamine biosynthesis III:docosahexanoate biosynthesis I	Carbon metabolism [PATH:ko01200];Overview;Metabolism;K01681 ACO: acnA; aconitate hydratase [EC:4.2.1.3]|2-Oxocarboxylic acid metabolism [PATH:ko01210];Overview;Metabolism;K01681 ACO: acnA; aconitate hydratase [EC:4.2.1.3]|Biosynthesis of amino acids [PATH:ko01230];Overview;Metabolism;K01681 ACO: acnA; aconitate hydratase [EC:4.2.1.3]|Citrate cycle (TCA cycle) [PATH:ko00020];Carbohydrate metabolis…
Unigene_43	Aldolase superfamily protein	Aldolase superfamily protein	Aldolase superfamily protein	fructose-bisphosphate aldolase [Persea americana]	GO:0005737;cytoplasm;Cellular Component|GO:0004332;fructose-bisphosphate aldolase activity;Molecular Function|GO:0006096;glycolytic process;Biological Process	EC-4.1.2.13 fructose-bisphosphate aldolase;Calvin-Benson-Bassham cycle:gluconeogenesis I:glycolysis I:sucrose biosynthesis:glycolysis IV (plant cytosol):glycolysis II (from fructose-6P)	Carbon metabolism [PATH:ko01200];Overview;Metabolism;K01623 ALDO; fructose-bisphosphate aldolase: class I [EC:4.1.2.13]|Biosynthesis of amino acids [PATH:ko01230];Overview;Metabolism;K01623 ALDO; fructose-bisphosphate aldolase: class I [EC:4.1.2.13]|Glycolysis / Gluconeogenesis [PATH:ko00010];Carbohydrate metabolism;Metabolism;K01623 ALDO; fructose-bisphosphate aldolase: class I [EC:4.1.2.13]|Pen…
Unigene_44	WIP domain protein 3	Protein of unknown function, DUF642	Protein of unknown function, DUF642	PREDICTED: uncharacterized protein LOC100252479 [Vitis vinifera]	NA	NA	NA
Unigene_45	glutamate synthase 2	NADH-dependent glutamate synthase 1	NADH-dependent glutamate synthase 1	unnamed protein product [Vitis vinifera]"	GO:0009507;chloroplast;Cellular Component|GO:0009570;chloroplast stroma;Cellular Component|GO:0009536;plastid;Cellular Component|GO:0051538;3 iron, 4 sulfur cluster binding;Molecular Function|GO:0050660;flavin adenine dinucleotide binding;Molecular Function|GO:0010181;FMN binding;Molecular Function|GO:0016040;glutamate synthase (NADH) activity;Molecular Function|GO:0005506;iron ion binding;Molecu…	EC-1.4.1.14 glutamate synthase;sorgoleone biosynthesis:ammonia assimilation cycle I:glucosinolate biosynthesis from phenylalanine:Inorganic Nitrogen Assimilation:glutamate biosynthesis IV:sesamin biosynthesis:aerobic respiration (alternative oxidase pathway):salicin biosynthesis:Organic Nitrogen Assimilation	Biosynthesis of amino acids [PATH:ko01230];Overview;Metabolism;K00264 GLT1; glutamate synthase (NADPH/NADH) [EC:1.4.1.13 1.4.1.14]|Nitrogen metabolism [PATH:ko00910];Energy metabolism;Metabolism;K00264 GLT1; glutamate synthase (NADPH/NADH) [EC:1.4.1.13 1.4.1.14]|Alanine: aspartate and glutamate metabolism [PATH:ko00250];Amino acid metabolism;Metabolism;K00264 GLT1; glutamate synthase (NADPH/NADH)…
Unigene_46	asparagine synthetase 3	Aluminium induced protein with YGL and LRDR motifs	Aluminium induced protein with YGL and LRDR motifs	aluminum-induced protein [Codonopsis lanceolata]	NA	EC-6.3.5.4 asparagine synthase;IAA conjugate biosynthesis II:IAA degradation IV:IAA degradation II:IAA degradation V:jasmonoyl-amino acid conjugates biosynthesis I:indole-3-acetyl-amide conjugate biosynthesis:jasmonoyl-amino acid conjugates biosynthesis II:asparagine biosynthesis I	NA
Unigene_47	fatty acid desaturase 8	fatty acid desaturase 8	fatty acid desaturase 8	unnamed protein product [Vitis vinifera]	GO:0031969;chloroplast membrane;Cellular Component|GO:0016717;oxidoreductase activity, acting on paired donors, with oxidation of a pair of donors resulting in the reduction of molecular oxygen to two molecules of water;Molecular Function|GO:0006636;unsaturated fatty acid biosynthetic process";Biological Process	EC-1.14.99.33 Delta <sup><small>12</small></sup>-fatty acid dehydrogenase;sorgoleone biosynthesis:lutein biosynthesis:glucosinolate biosynthesis from phenylalanine:IAA biosynthesis VII:betulinate biosynthesis:spermidine hydroxycinnamic acid conjugates biosynthesis:gibberellin inactivation III (epoxidation):heme degradation:ubiquinol-9 biosynthesis (eukaryotic):oleanolate biosynthesis:ubiquinol-10…
Unigene_48	Transketolase	Transketolase	Transketolase	transketolase, putative [Ricinus communis]"	GO:0009507;chloroplast;Cellular Component|GO:0009570;chloroplast stroma;Cellular Component|GO:0009535;chloroplast thylakoid membrane;Cellular Component|GO:0009536;plastid;Cellular Component|GO:0046872;metal ion binding;Molecular Function|GO:0004802;transketolase activity;Molecular Function|GO:0019253;reductive pentose-phosphate cycle;Biological Process|GO:0046686;response to cadmium ion;Biologica…	EC-2.2.1.1 transketolase;Calvin-Benson-Bassham cycle:xylose degradation IV:Rubisco shunt:pentose phosphate pathway (non-oxidative branch)	Carbon metabolism [PATH:ko01200];Overview;Metabolism;K00615 E2.2.1.1: tktA: tktB; transketolase [EC:2.2.1.1]|Biosynthesis of amino acids [PATH:ko01230];Overview;Metabolism;K00615 E2.2.1.1: tktA: tktB; transketolase [EC:2.2.1.1]|Pentose phosphate pathway [PATH:ko00030];Carbohydrate metabolism;Metabolism;K00615 E2.2.1.1: tktA: tktB; transketolase [EC:2.2.1.1]|Carbon fixation in photosynthetic organ…
Unigene_49	Peroxidase superfamily protein	Peroxidase superfamily protein	Peroxidase superfamily protein	PREDICTED: peroxidase 73 [Vitis vinifera]	GO:0005576;extracellular region;Cellular Component|GO:0020037;heme binding;Molecular Function|GO:0046872;metal ion binding;Molecular Function|GO:0004601;peroxidase activity;Molecular Function|GO:0042744;hydrogen peroxide catabolic process;Biological Process|GO:0009651;response to salt stress;Biological Process	EC-1.11.1.7 peroxidase;sorgoleone biosynthesis:glucosinolate biosynthesis from phenylalanine:IAA biosynthesis VII:sesamin biosynthesis:aerobic respiration (alternative oxidase pathway):betanidin degradation:salicin biosynthesis:cutin biosynthesis	Phenylpropanoid biosynthesis [PATH:ko00940];Biosynthesis of other secondary metabolites;Metabolism;K00430 E1.11.1.7; peroxidase [EC:1.11.1.7]
Unigene_50	RNI-like superfamily protein	Protein of unknown function, DUF642	Protein of unknown function, DUF642	PREDICTED: uncharacterized protein LOC100252479 [Vitis vinifera]	NA	NA	NA
Unigene_51	NA	pantothenate kinase 2	pantothenate kinase 2	PREDICTED: pantothenate kinase 2-like [Vitis vinifera]	GO:0005829;cytosol;Cellular Component|GO:0005524;ATP binding;Molecular Function|GO:0004594;pantothenate kinase activity;Molecular Function|GO:0015937;coenzyme A biosynthetic process;Biological Process|GO:0006487;protein N-linked glycosylation;Biological Process	EC-2.7.1.33 pantothenate kinase;lipid-dependent phytate biosynthesis II (via Ins(1,3,4)P3):pyridoxal 5'-phosphate salvage pathway:lipid-dependent phytate biosynthesis I (via Ins(1,4,5)P3):farnesylcysteine salvage pathway:salvage pathways of pyrimidine ribonucleotides:phytol salvage pathway:phosphopantothenate biosynthesis I	Pantothenate and CoA biosynthesis [PATH:ko00770];Metabolism of cofactors and vitamins;Metabolism;K09680 coaW; type II pantothenate kinase [EC:2.7.1.33]
Unigene_52	NA	Aldolase-type TIM barrel family protein	Aldolase-type TIM barrel family protein	PREDICTED: probable pyridoxal biosynthesis protein PDX1-like [Vitis vinifera]	GO:0003824;catalytic activity;Molecular Function|GO:0042823;pyridoxal phosphate biosynthetic process;Biological Process|GO:0008615;pyridoxine biosynthetic process;Biological Process	NA	Vitamin B6 metabolism [PATH:ko00750];Metabolism of cofactors and vitamins;Metabolism;K06215 pdxS: pdx1; pyridoxal 5'-phosphate synthase pdxS subunit [EC:4.3.3.6]
Unigene_53	expansin A1	expansin A8	expansin A1	hypothetical protein POPTRDRAFT_665631 [Populus trichocarpa]	GO:0005618;cell wall;Cellular Component|GO:0005576;extracellular region;Cellular Component|GO:0016020;membrane;Cellular Component|GO:0009664;plant-type cell wall organization;Biological Process|GO:0006949;syncytium formation;Biological Process	NA
Unigene_54	NA	NA	NA	polyphenol oxidase [Nelumbo nucifera]	GO:0009543;chloroplast thylakoid lumen;Cellular Component|GO:0004097;catechol oxidase activity;Molecular Function|GO:0046872;metal ion binding;Molecular Function|GO:0046148;pigment biosynthetic process;Biological Process	EC-1.10.3.1 catechol oxidase;sorgoleone biosynthesis:glucosinolate biosynthesis from phenylalanine:IAA biosynthesis VII:L-tyrosine + oxygen -> dopaquinone + H2O:sesamin biosynthesis:aerobic respiration (alternative oxidase pathway):o-diquinones biosynthesis:salicin biosynthesis:matairesinol biosynthesis:cornusiin E biosynthesis:esculetin biosynthesis	Tyrosine metabolism [PATH:ko00350];Amino acid metabolism;Metabolism;K00422 E1.10.3.1; polyphenol oxidase [EC:1.10.3.1]|Isoquinoline alkaloid biosynthesis [PATH:ko00950];Biosynthesis of other secondary metabolites;Metabolism;K00422 E1.10.3.1; polyphenol oxidase [EC:1.10.3.1]
Unigene_55	alpha-amylase-like 3	Pyruvate phosphate dikinase, PEP/pyruvate binding domain	Pyruvate phosphate dikinase, PEP/pyruvate binding domain	unnamed protein product [Vitis vinifera]"	GO:0009507;chloroplast;Cellular Component|GO:0050521;alpha-glucan, water dikinase activity;Molecular Function|GO:0005524;ATP binding;Molecular Function|GO:0046872;metal ion binding;Molecular Function|GO:0005975;carbohydrate metabolic process";Biological Process	EC-2.7.9.4 alpha -glucan, water dikinase;starch degradation II
Unigene_56	proteinaceous RNase P 1	plasma membrane intrinsic protein 1;4	plasma membrane intrinsic protein 1;4	cinnamate 4-hydroxylase (CYP73) [Catharanthus roseus]	GO:0016021;integral component of membrane;Cellular Component|GO:0016020;membrane;Cellular Component|GO:0005886;plasma membrane;Cellular Component|GO:0015250;water channel activity;Molecular Function|GO:0009414;response to water deprivation;Biological Process|GO:0006833;water transport;Biological Process|GO:0005509;calcium ion binding;Molecular Function|GO:0020037;heme binding;Molecular Function|G…	EC-1.14.13.11 <i>trans-</i>cinnamate 4-monooxygenase;indole-3-acetate biosynthesis II:glucosinolate biosynthesis from trihomomethionine:soybean saponin I biosynthesis:sorgoleone biosynthesis:glucosinolate biosynthesis from phenylalanine:IAA biosynthesis VII:betulinate biosynthesis:spermidine hydroxycinnamic acid conjugates biosynthesis:phenylpropanoid biosynthesis:linamarin biosynthesis:gibberell…	Degradation of aromatic compounds [PATH:ko01220];Overview;Metabolism;K00487 CYP73A; trans-cinnamate 4-monooxygenase [EC:1.14.13.11]|Phenylalanine metabolism [PATH:ko00360];Amino acid metabolism;Metabolism;K00487 CYP73A; trans-cinnamate 4-monooxygenase [EC:1.14.13.11]|Ubiquinone and other terpenoid-quinone biosynthesis [PATH:ko00130];Metabolism of cofactors and vitamins;Metabolism;K00487 CYP73A; t…
Unigene_57	Subtilase family protein	triosephosphate isomerase	triosephosphate isomerase	PREDICTED: triosephosphate isomerase, chloroplastic-like isoform 1 [Vitis vinifera]"	GO:0009507;chloroplast;Cellular Component|GO:0004807;triose-phosphate isomerase activity;Molecular Function|GO:0006096;glycolytic process;Biological Process|GO:0019253;reductive pentose-phosphate cycle;Biological Process	EC-5.3.1.1 triose-phosphate isomerase;Calvin-Benson-Bassham cycle:glycolysis I:glycolysis IV (plant cytosol):glycolysis II (from fructose-6P):esculetin biosynthesis	Carbon metabolism [PATH:ko01200];Overview;Metabolism;K01803 TPI: tpiA; triosephosphate isomerase (TIM) [EC:5.3.1.1]|Biosynthesis of amino acids [PATH:ko01230];Overview;Metabolism;K01803 TPI: tpiA; triosephosphate isomerase (TIM) [EC:5.3.1.1]|Glycolysis / Gluconeogenesis [PATH:ko00010];Carbohydrate metabolism;Metabolism;K01803 TPI: tpiA; triosephosphate isomerase (TIM) [EC:5.3.1.1]|Fructose and ma…
Unigene_58	ATP synthase subunit beta	ATP synthase alpha/beta family protein	ATP synthase alpha/beta family protein	PREDICTED: ATP synthase subunit beta, mitochondrial-like [Vitis vinifera]"	GO:0000275;mitochondrial proton-transporting ATP synthase complex, catalytic core F(1);Cellular Component|GO:0005524;ATP binding;Molecular Function|GO:0046933;proton-transporting ATP synthase activity, rotational mechanism;Molecular Function|GO:0015991;ATP hydrolysis coupled proton transport;Biological Process|GO:0015986;ATP synthesis coupled proton transport";Biological Process	EC-3.6.3.14 H+-transporting two-sector ATPase;copper transport I:adenosine nucleotides de novo biosynthesis:calmodulin regulated calcium transport	Oxidative phosphorylation [PATH:ko00190];Energy metabolism;Metabolism;K02133 ATPeF1B: ATP5B: ATP2; F-type H+-transporting ATPase subunit beta [EC:3.6.3.14]|Alzheimer's disease [PATH:ko05010];Neurodegenerative diseases;Human Diseases;K02133 ATPeF1B: ATP5B: ATP2; F-type H+-transporting ATPase subunit beta [EC:3.6.3.14]|Parkinson's disease [PATH:ko05012];Neurodegenerative diseases;Human Diseases;K02…
Unigene_59	NA	methylenetetrahydrofolate reductase 2	methylenetetrahydrofolate reductase 2	PREDICTED: probable methylenetetrahydrofolate reductase-like [Vitis vinifera]	GO:0004489;methylenetetrahydrofolate reductase (NAD(P)H) activity;Molecular Function|GO:0006555;methionine metabolic process;Biological Process|GO:0035999;tetrahydrofolate interconversion;Biological Process	EC-1.5.1.20 methylenetetrahydrofolate reductase [NAD;arginine degradation VI (arginase 2 pathway):sorgoleone biosynthesis:glucosinolate biosynthesis from phenylalanine:folate transformations II:proline degradation:proline biosynthesis III:sesamin biosynthesis:aerobic respiration (alternative oxidase pathway):salicin biosynthesis:arginine degradation I (arginase pathway)
Unigene_60	related to AP2 11	sodium/calcium exchanger family protein / calcium-binding EF hand family protein	sodium/calcium exchanger family protein / calcium-binding EF hand family protein	PREDICTED: uncharacterized protein LOC100838274 [Brachypodium distachyon]	GO:0005509;calcium ion binding;Molecular Function	NA
Unigene_61	NAD+ transporter 2	peroxisomal adenine nucleotide carrier 1	peroxisomal adenine nucleotide carrier 1	hypothetical protein VITISV_015341 [Vitis vinifera]	GO:0016021;integral component of membrane;Cellular Component|GO:0005778;peroxisomal membrane;Cellular Component|GO:0005777;peroxisome;Cellular Component|GO:0015217;ADP transmembrane transporter activity;Molecular Function|GO:0015297;antiporter activity;Molecular Function|GO:0005347;ATP transmembrane transporter activity;Molecular Function|GO:0015866;ADP transport;Biological Process|GO:0015867;ATP…	NA
Unigene_62	PLANT CADMIUM RESISTANCE 1	1-deoxy-D-xylulose 5-phosphate reductoisomerase	1-deoxy-D-xylulose 5-phosphate reductoisomerase	unnamed protein product [Vitis vinifera]"	GO:0009570;chloroplast stroma;Cellular Component|GO:0030604;1-deoxy-D-xylulose-5-phosphate reductoisomerase activity;Molecular Function|GO:0016853;isomerase activity;Molecular Function|GO:0046872;metal ion binding;Molecular Function|GO:0070402;NADPH binding;Molecular Function|GO:0019288;isopentenyl diphosphate biosynthetic process, methylerythritol 4-phosphate pathway";Biological Process	EC-1.1.1.267 1-deoxy-D-xylulose-5-phosphate reductoisomerase;detoxification of reactive carbonyls in chloroplasts:sorgoleone biosynthesis:glucosinolate biosynthesis from phenylalanine:IAA biosynthesis VII:phaseic acid biosynthesis:homomethionine biosynthesis:t-anethole biosynthesis:methylglyoxal degradation III:D-threo-isocitrate + NADP+ <--> 2-oxoglutarate + CO2 + NADPH:D-threo-isocitrate + NADP…	Terpenoid backbone biosynthesis [PATH:ko00900];Metabolism of terpenoids and polyketides;Metabolism;K00099 dxr; 1-deoxy-D-xylulose-5-phosphate reductoisomerase [EC:1.1.1.267]
Unigene_63	acyl-CoA oxidase 2	acyl-CoA oxidase 4	acyl-CoA oxidase 4	PREDICTED: acyl-coenzyme A oxidase 4, peroxisomal-like isoform 2 [Vitis vinifera]"	GO:0009514;glyoxysome;Cellular Component|GO:0005777;peroxisome;Cellular Component|GO:0003995;acyl-CoA dehydrogenase activity;Molecular Function|GO:0003997;acyl-CoA oxidase activity;Molecular Function|GO:0050660;flavin adenine dinucleotide binding;Molecular Function|GO:0009793;embryo development ending in seed dormancy;Biological Process|GO:0006635;fatty acid beta-oxidation;Biological Process|GO:0…	EC-1.3.3.6 acyl-CoA oxidase;sorgoleone biosynthesis:glucosinolate biosynthesis from phenylalanine:IAA biosynthesis VII:fatty acid beta-oxidation II (peroxisome):sesamin biosynthesis:aerobic respiration (alternative oxidase pathway):6-gingerol analog biosynthesis:jasmonic acid biosynthesis:salicin biosynthesis:plant sterol biosynthesis:plant sterol biosynthesis II:fatty acid beta-oxidation V (unsa…	Fatty acid metabolism [PATH:ko01212];Overview;Metabolism;K00232 E1.3.3.6: ACOX1: ACOX3; acyl-CoA oxidase [EC:1.3.3.6]|Fatty acid degradation [PATH:ko00071];Lipid metabolism;Metabolism;K00232 E1.3.3.6: ACOX1: ACOX3; acyl-CoA oxidase [EC:1.3.3.6]|alpha-Linolenic acid metabolism [PATH:ko00592];Lipid metabolism;Metabolism;K00232 E1.3.3.6: ACOX1: ACOX3; acyl-CoA oxidase [EC:1.3.3.6]|Biosynthesis of un…
Unigene_64	NAD(P)H dehydrogenase B2	NAD(P)H dehydrogenase B1	NAD(P)H dehydrogenase B2	unnamed protein product [Vitis vinifera]"	GO:0005743;mitochondrial inner membrane;Cellular Component|GO:0005758;mitochondrial intermembrane space;Cellular Component|GO:0005777;peroxisome;Cellular Component|GO:0005509;calcium ion binding;Molecular Function|GO:0050660;flavin adenine dinucleotide binding;Molecular Function|GO:0016491;oxidoreductase activity;Molecular Function|GO:0055114;oxidation-reduction process;Biological Process	EC-1.6.5.3 NADH:ubiquinone reductase;sorgoleone biosynthesis:glucosinolate biosynthesis from phenylalanine:NAD/NADH phosphorylation and dephosphorylation:sesamin biosynthesis:aerobic respiration (cytochrome c):aerobic respiration (alternative oxidase pathway):salicin biosynthesis:ascorbate glutathione cycle
Unigene_65	P450 reductase 2	P450 reductase 2	P450 reductase 2	PREDICTED: NADPH--cytochrome P450 reductase-like [Vitis vinifera]	GO:0009507;chloroplast;Cellular Component|GO:0042286;glutamate-1-semialdehyde 2,1-aminomutase activity;Molecular Function|GO:0030170;pyridoxal phosphate binding;Molecular Function|GO:0008483;transaminase activity;Molecular Function|GO:0015995;chlorophyll biosynthetic process;Biological Process|GO:0006782;protoporphyrinogen IX biosynthetic process";Biological Process|GO:0005789;endoplasmic reticul…	EC-1.6.2.4 NADPH-hemoprotein reductase;sorgoleone biosynthesis:glucosinolate biosynthesis from phenylalanine:sesamin biosynthesis:aerobic respiration (alternative oxidase pathway):salicin biosynthesis
Unigene_66	Peroxidase superfamily protein	triosephosphate isomerase	triosephosphate isomerase	triosephosphate isomerase, putative [Ricinus communis]"	GO:0048046;apoplast;Cellular Component|GO:0005618;cell wall;Cellular Component|GO:0009507;chloroplast;Cellular Component|GO:0009570;chloroplast stroma;Cellular Component|GO:0005829;cytosol;Cellular Component|GO:0005739;mitochondrion;Cellular Component|GO:0005886;plasma membrane;Cellular Component|GO:0009506;plasmodesma;Cellular Component|GO:0005774;vacuolar membrane;Cellular Component|GO:0005773;…	EC-5.3.1.1 triose-phosphate isomerase;Calvin-Benson-Bassham cycle:glycolysis I:glycolysis IV (plant cytosol):glycolysis II (from fructose-6P):esculetin biosynthesis:|EC-5.3.1.1 triose-phosphate isomerase;EC-5.3.1.1 triose-phosphate isomerase;Calvin-Benson-Bassham cycle:glycolysis I:glycolysis IV (plant cytosol):glycolysis II (from fructose-6P):esculetin biosynthesis	Carbon metabolism [PATH:ko01200];Overview;Metabolism;K01803 TPI: tpiA; triosephosphate isomerase (TIM) [EC:5.3.1.1]|Biosynthesis of amino acids [PATH:ko01230];Overview;Metabolism;K01803 TPI: tpiA; triosephosphate isomerase (TIM) [EC:5.3.1.1]|Glycolysis / Gluconeogenesis [PATH:ko00010];Carbohydrate metabolism;Metabolism;K01803 TPI: tpiA; triosephosphate isomerase (TIM) [EC:5.3.1.1]|Fructose and ma…
Unigene_67	proline-rich family protein	phosphoglucose isomerase 1	phosphoglucose isomerase 1	PREDICTED: glucose-6-phosphate isomerase isoform 1 [Vitis vinifera]	GO:0009507;chloroplast;Cellular Component|GO:0009941;chloroplast envelope;Cellular Component|GO:0009570;chloroplast stroma;Cellular Component|GO:0005829;cytosol;Cellular Component|GO:0009536;plastid;Cellular Component|GO:0004347;glucose-6-phosphate isomerase activity;Molecular Function|GO:0006094;gluconeogenesis;Biological Process|GO:0006096;glycolytic process;Biological Process|GO:0009911;positi…	EC-5.3.1.9 glucose-6-phosphate isomerase;gluconeogenesis I:GDP-mannose biosynthesis:glycolysis I:sucrose biosynthesis:sucrose degradation III:esculetin biosynthesis:sucrose degradation VI (anaerobic):starch biosynthesis	Carbon metabolism [PATH:ko01200];Overview;Metabolism;K01810 GPI: pgi; glucose-6-phosphate isomerase [EC:5.3.1.9]|Glycolysis / Gluconeogenesis [PATH:ko00010];Carbohydrate metabolism;Metabolism;K01810 GPI: pgi; glucose-6-phosphate isomerase [EC:5.3.1.9]|Pentose phosphate pathway [PATH:ko00030];Carbohydrate metabolism;Metabolism;K01810 GPI: pgi; glucose-6-phosphate isomerase [EC:5.3.1.9]|Starch and …
Unigene_68	P-glycoprotein 7	multidrug resistance-associated protein 4	multidrug resistance-associated protein 4	PREDICTED: ABC transporter C family member 4-like [Vitis vinifera]	GO:0005794;Golgi apparatus;Cellular Component|GO:0016021;integral component of membrane;Cellular Component|GO:0000325;plant-type vacuole;Cellular Component|GO:0005774;vacuolar membrane;Cellular Component|GO:0005773;vacuole;Cellular Component|GO:0005524;ATP binding;Molecular Function|GO:0042626;ATPase activity, coupled to transmembrane movement of substances;Molecular Function|GO:0008559;xenobioti…	EC-3.6.3.44 xenobiotic-transporting ATPase;copper transport I:copper transport II:calmodulin regulated calcium transport	ABC transporters [PATH:ko02010];Membrane transport;Environmental Information Processing;K05666 ABCC2; ATP-binding cassette: subfamily C (CFTR/MRP): member 2|Bile secretion [PATH:ko04976];Digestive system;Organismal Systems;K05666 ABCC2; ATP-binding cassette: subfamily C (CFTR/MRP): member 2|Platinum drug resistance [PATH:ko01524];Drug resistance;Human Diseases;K05666 ABCC2; ATP-binding cassette: …
Unigene_69	Hyaluronan / mRNA binding family	Class-II DAHP synthetase family protein	Class-II DAHP synthetase family protein	3-deoxy-D-arabino-heptulosonate-7-phosphate synthase 02 [Vitis vinifera]	GO:0009507;chloroplast;Cellular Component|GO:0016020;membrane;Cellular Component|GO:0003849;3-deoxy-7-phosphoheptulonate synthase activity;Molecular Function|GO:0009073;aromatic amino acid family biosynthetic process;Biological Process|GO:0009423;chorismate biosynthetic process;Biological Process|GO:0009805;coumarin biosynthetic process;Biological Process|GO:0034976;response to endoplasmic reticu…	EC-2.5.1.54 3-deoxy-7-phosphoheptulonate synthase;linear furanocoumarin biosynthesis:trans-zeatin biosynthesis:epoxysqualene biosynthesis:chlorophyll a biosynthesis II:phylloquinol biosynthesis:3-dehydroquinate biosynthesis I:polyisoprenoid biosynthesis:kievitone biosynthesis:superpathway of proto- and siroheme biosynthesis:seleno-amino acid biosynthesis:wighteone and luteone biosynthesis:chlorop…	Biosynthesis of amino acids [PATH:ko01230];Overview;Metabolism;K01626 E2.5.1.54: aroF: aroG: aroH; 3-deoxy-7-phosphoheptulonate synthase [EC:2.5.1.54]|Phenylalanine: tyrosine and tryptophan biosynthesis [PATH:ko00400];Amino acid metabolism;Metabolism;K01626 E2.5.1.54: aroF: aroG: aroH; 3-deoxy-7-phosphoheptulonate synthase [EC:2.5.1.54]|Quorum sensing [PATH:ko02024];Cellular community - prokaryot…
Unigene_70	succinate dehydrogenase 1-1	succinate dehydrogenase 1-1	succinate dehydrogenase 1-1	predicted protein [Populus trichocarpa]	GO:0005743;mitochondrial inner membrane;Cellular Component|GO:0050660;flavin adenine dinucleotide binding;Molecular Function|GO:0008177;succinate dehydrogenase (ubiquinone) activity;Molecular Function|GO:0022900;electron transport chain;Biological Process|GO:0006099;tricarboxylic acid cycle;Biological Process	EC-1.3.5.1 succinate dehydrogenase;TCA cycle variation V (plant):sorgoleone biosynthesis:glucosinolate biosynthesis from phenylalanine:IAA biosynthesis VII:TCA cycle II (eukaryotic):superpathway of glyoxylate cycle and fatty acid degradation:sesamin biosynthesis:aerobic respiration (cytochrome c):aerobic respiration (alternative oxidase pathway):salicin biosynthesis:plant sterol biosynthesis	Carbon metabolism [PATH:ko01200];Overview;Metabolism;K00234 SDHA: SDH1; succinate dehydrogenase (ubiquinone) flavoprotein subunit [EC:1.3.5.1]|Citrate cycle (TCA cycle) [PATH:ko00020];Carbohydrate metabolism;Metabolism;K00234 SDHA: SDH1; succinate dehydrogenase (ubiquinone) flavoprotein subunit [EC:1.3.5.1]|Oxidative phosphorylation [PATH:ko00190];Energy metabolism;Metabolism;K00234 SDHA: SDH1; s…
Unigene_71	geranylgeranyl reductase	geranylgeranyl pyrophosphate synthase 1	geranylgeranyl pyrophosphate synthase 1	geranylgeranyl diphosphate synthase [Corylus avellana]	GO:0009507;chloroplast;Cellular Component|GO:0004161;dimethylallyltranstransferase activity;Molecular Function|GO:0004311;farnesyltranstransferase activity;Molecular Function|GO:0004337;geranyltranstransferase activity;Molecular Function|GO:0046872;metal ion binding;Molecular Function|GO:0016117;carotenoid biosynthetic process;Biological Process|GO:0045337;farnesyl diphosphate biosynthetic proces…	EC-2.5.1.1 ; EC-2.5.1.10 ; EC-2.5.1.29 dimethylallyltranstransferase;2E,6E-farnesyl diphosphate synthase;geranylgeranyl diphosphate synthase;linear furanocoumarin biosynthesis:trans-zeatin biosynthesis:epoxysqualene biosynthesis:chlorophyll a biosynthesis II:nonaprenyl diphosphate biosynthesis III:phylloquinol biosynthesis:linalool biosynthesis:all-trans-farnesol biosynthesis:polyisoprenoid biosy…	Terpenoid backbone biosynthesis [PATH:ko00900];Metabolism of terpenoids and polyketides;Metabolism;K13789 GGPS; geranylgeranyl diphosphate synthase: type II [EC:2.5.1.1 2.5.1.10 2.5.1.29]
Unigene_72	NA	pathogenesis-related 4	pathogenesis-related 4	pathogenesis-related protein 4 [Capsicum annuum]	GO:0005618;cell wall;Cellular Component|GO:0005576;extracellular region;Cellular Component|GO:0042742;defense response to bacterium;Biological Process|GO:0050832;defense response to fungus;Biological Process	NA
Unigene_73	lysophospholipase 2	alpha/beta-Hydrolases superfamily protein	alpha/beta-Hydrolases superfamily protein	alpha/beta-hydrolase domain-containing protein [Arabidopsis thaliana]	GO:0005886;plasma membrane;Cellular Component|GO:0009506;plasmodesma;Cellular Component|GO:0003846;2-acylglycerol O-acyltransferase activity;Molecular Function|GO:0016787;hydrolase activity;Molecular Function|GO:0004622;lysophospholipase activity;Molecular Function|GO:0009809;lignin biosynthetic process;Biological Process|GO:0046686;response to cadmium ion;Biological Process|GO:0042542;response t…	EC-3.1.1.23 acylglycerol lipase;indole-3-acetate activation II:geranyl acetate biosynthesis:triacylglycerol degradation:|EC-3.1.1.23 acylglycerol lipase;EC-3.1.1.23 acylglycerol lipase;indole-3-acetate activation II:geranyl acetate biosynthesis:triacylglycerol degradation:|EC-3.1.1.23 acylglycerol lipase;EC-3.1.1.23 acylglycerol lipase;EC-3.1.1.23 acylglycerol lipase;indole-3-acetate activation I…	Glycerolipid metabolism [PATH:ko00561];Lipid metabolism;Metabolism;K01054 MGLL; acylglycerol lipase [EC:3.1.1.23]|Regulation of lipolysis in adipocyte [PATH:ko04923];Endocrine system;Organismal Systems;K01054 MGLL; acylglycerol lipase [EC:3.1.1.23]|Retrograde endocannabinoid signaling [PATH:ko04723];Nervous system;Organismal Systems;K01054 MGLL; acylglycerol lipase [EC:3.1.1.23]
Unigene_74	homoserine kinase	homoserine kinase	homoserine kinase	predicted protein [Populus trichocarpa]	GO:0009507;chloroplast;Cellular Component|GO:0009570;chloroplast stroma;Cellular Component|GO:0005524;ATP binding;Molecular Function|GO:0004413;homoserine kinase activity;Molecular Function|GO:0006952;defense response;Biological Process|GO:0009086;methionine biosynthetic process;Biological Process|GO:0009617;response to bacterium;Biological Process|GO:0009620;response to fungus;Biological Process…	EC-2.7.1.39 homoserine kinase;lipid-dependent phytate biosynthesis II (via Ins(1,3,4)P3):pyridoxal 5'-phosphate salvage pathway:lipid-dependent phytate biosynthesis I (via Ins(1,4,5)P3):threonine biosynthesis from homoserine:farnesylcysteine salvage pathway:salvage pathways of pyrimidine ribonucleotides:phytol salvage pathway:methionine biosynthesis II	Biosynthesis of amino acids [PATH:ko01230];Overview;Metabolism;K00872 thrB1; homoserine kinase [EC:2.7.1.39]|Glycine: serine and threonine metabolism [PATH:ko00260];Amino acid metabolism;Metabolism;K00872 thrB1; homoserine kinase [EC:2.7.1.39]
Unigene_75	annexin 4	annexin 4	annexin 4	unnamed protein product [Vitis vinifera]	GO:0009506;plasmodesma;Cellular Component|GO:0005509;calcium ion binding;Molecular Function|GO:0005544;calcium-dependent phospholipid binding;Molecular Function|GO:0009737;response to abscisic acid;Biological Process|GO:0009409;response to cold;Biological Process|GO:0009408;response to heat;Biological Process|GO:0006970;response to osmotic stress;Biological Process|GO:0009651;response to salt str…	NA
Unigene_76	NA	NA	NA	NA	NA	NA	NA
Unigene_77	adenosine kinase 2	adenosine kinase 2	adenosine kinase 2	predicted protein [Populus trichocarpa]	GO:0005829;cytosol;Cellular Component|GO:0005886;plasma membrane;Cellular Component|GO:0004001;adenosine kinase activity;Molecular Function|GO:0005524;ATP binding;Molecular Function|GO:0005507;copper ion binding;Molecular Function|GO:0016773;phosphotransferase activity, alcohol group as acceptor;Molecular Function|GO:0006169;adenosine salvage;Biological Process|GO:0044209;AMP salvage;Biological P…	EC-2.7.1.20 adenosine kinase;adenine and adenosine salvage VI:GDP-glucose biosynthesis:lipid-dependent phytate biosynthesis II (via Ins(1,3,4)P3):pyridoxal 5'-phosphate salvage pathway:lipid-dependent phytate biosynthesis I (via Ins(1,4,5)P3):farnesylcysteine salvage pathway:salvage pathways of pyrimidine ribonucleotides:trehalose degradation II (trehalase):phytol salvage pathway	Purine metabolism [PATH:ko00230];Nucleotide metabolism;Metabolism;K00856 E2.7.1.20: ADK; adenosine kinase [EC:2.7.1.20]
Unigene_78	OPC-8:0 CoA ligase1	OPC-8:0 CoA ligase1	AMP-dependent synthetase and ligase family protein	PREDICTED: 4-coumarate--CoA ligase-like 7 [Vitis vinifera]	GO:0005777;peroxisome;Cellular Component|GO:0005524;ATP binding;Molecular Function|GO:0004321;fatty-acyl-CoA synthase activity;Molecular Function|GO:0016874;ligase activity;Molecular Function|GO:0009695;jasmonic acid biosynthetic process;Biological Process|GO:0031408;oxylipin biosynthetic process;Biological Process	EC-6.2.1.12 4-coumarate-CoA ligase;sporopollenin precursor biosynthesis:4-hydroxybenzoate biosynthesis V:IAA biosynthesis VII:simple coumarins biosynthesis:flavonoid biosynthesis:phenylpropanoid biosynthesis:trans-cinnamoyl-CoA biosynthesis:fatty acid biosynthesis (plant mitochondria):ethanol degradation IV:ethanol degradation II:4-hydroxybenzoate biosynthesis I (animals):phaselate biosynthesis:a…	Phenylalanine metabolism [PATH:ko00360];Amino acid metabolism;Metabolism;K01904 4CL; 4-coumarate--CoA ligase [EC:6.2.1.12]|Ubiquinone and other terpenoid-quinone biosynthesis [PATH:ko00130];Metabolism of cofactors and vitamins;Metabolism;K01904 4CL; 4-coumarate--CoA ligase [EC:6.2.1.12]|Phenylpropanoid biosynthesis [PATH:ko00940];Biosynthesis of other secondary metabolites;Metabolism;K01904 4CL; …
Unigene_79	Clp ATPase	casein lytic proteinase B3	casein lytic proteinase B3	PREDICTED: chaperone protein ClpB3, chloroplastic-like [Vitis vinifera]"	GO:0009507;chloroplast;Cellular Component|GO:0009570;chloroplast stroma;Cellular Component|GO:0009532;plastid stroma;Cellular Component|GO:0005524;ATP binding;Molecular Function|GO:0009658;chloroplast organization;Biological Process|GO:0016485;protein processing;Biological Process|GO:0009408;response to heat;Biological Process|GO:0005739;mitochondrion;Cellular Component|GO:0005507;copper ion bind…	EC-6.2.1.4 succinate-CoA ligase;sporopollenin precursor biosynthesis:IAA biosynthesis VII:trans-cinnamoyl-CoA biosynthesis:fatty acid biosynthesis (plant mitochondria):jasmonic acid biosynthesis	Carbon metabolism [PATH:ko01200];Overview;Metabolism;K01900 LSC2; succinyl-CoA synthetase beta subunit [EC:6.2.1.4 6.2.1.5]|Citrate cycle (TCA cycle) [PATH:ko00020];Carbohydrate metabolism;Metabolism;K01900 LSC2; succinyl-CoA synthetase beta subunit [EC:6.2.1.4 6.2.1.5]|Propanoate metabolism [PATH:ko00640];Carbohydrate metabolism;Metabolism;K01900 LSC2; succinyl-CoA synthetase beta subunit [EC:6.…
Unigene_80	extracellular lipase 6	GDSL-like Lipase/Acylhydrolase superfamily protein	GDSL-like Lipase/Acylhydrolase superfamily protein	exocyst complex component sec3, putative [Ricinus communis]"	GO:0005576;extracellular region;Cellular Component|GO:0016788;hydrolase activity, acting on ester bonds;Molecular Function|GO:0016042;lipid catabolic process";Biological Process|GO:0005794;Golgi apparatus;Cellular Component|GO:0005634;nucleus;Cellular Component|GO:0009506;plasmodesma;Cellular Component|GO:0005525;GTP binding;Molecular Function|GO:0003924;GTPase activity;Molecular Function|GO:0006…	EC-2.7.11.1 non-specific serine/threonine protein kinase;lipid-dependent phytate biosynthesis II (via Ins(1,3,4)P3):pyridoxal 5'-phosphate salvage pathway:lipid-dependent phytate biosynthesis I (via Ins(1,4,5)P3):farnesylcysteine salvage pathway:salvage pathways of pyrimidine ribonucleotides:phytol salvage pathway:|EC-2.7.11.1 non-specific serine/threonine protein kinase;EC-3.2.1.51 alpha -L-fuco…	RNA transport [PATH:ko03013];Translation;Genetic Information Processing;K07936 RAN; GTP-binding nuclear protein Ran|Ribosome biogenesis in eukaryotes [PATH:ko03008];Translation;Genetic Information Processing;K07936 RAN; GTP-binding nuclear protein Ran|HTLV-I infection [PATH:ko05166];Infectious diseases;Human Diseases;K07936 RAN; GTP-binding nuclear protein Ran|Epstein-Barr virus infection [PATH:k…
Unigene_81	Glycosyl transferase, family 35	alpha-glucan phosphorylase 2	alpha-glucan phosphorylase 2	glycogen phosphorylase, putative [Ricinus communis]"	GO:0005737;cytoplasm;Cellular Component|GO:0008184;glycogen phosphorylase activity;Molecular Function|GO:0030170;pyridoxal phosphate binding;Molecular Function|GO:0005975;carbohydrate metabolic process;Biological Process	EC-2.4.1.1 phosphorylase;IAA conjugate biosynthesis II:starch degradation I:kaempferol glucoside biosynthesis (Arabidopsis):ajugose biosynthesis II (galactinol-independent):IAA degradation IV:fructan biosynthesis:B series fagopyritols biosynthesis:cytokinins 9-N-glucoside biosynthesis:superpathway of anthocyanin biosynthesis (from cyanidin and cyanidin 3-O-glucoside):daphnetin modification:saponi…	Starch and sucrose metabolism [PATH:ko00500];Carbohydrate metabolism;Metabolism;K00688 PYG: glgP; glycogen phosphorylase [EC:2.4.1.1]|Biofilm formation - Escherichia coli [PATH:ko02026];Cellular community - prokaryotes;Cellular Processes;K00688 PYG: glgP; glycogen phosphorylase [EC:2.4.1.1]|Insulin signaling pathway [PATH:ko04910];Endocrine system;Organismal Systems;K00688 PYG: glgP; glycogen pho…
Unigene_82	gigantea protein (GI)	Aldolase-type TIM barrel family protein	Aldolase-type TIM barrel family protein	unknown [Lotus japonicus]	GO:0005737;cytoplasm;Cellular Component|GO:0033984;indole-3-glycerol-phosphate lyase activity;Molecular Function|GO:0004834;tryptophan synthase activity;Molecular Function|GO:0009851;auxin biosynthetic process;Biological Process	EC-4.1.2.8 ; EC-4.2.1.20 indole-3-glycerol-phosphate lyase;tryptophan synthase;Calvin-Benson-Bassham cycle:TCA cycle variation V (plant):IAA biosynthesis VII:medicarpin biosynthesis:TCA cycle II (eukaryotic):superpathway of glyoxylate cycle and fatty acid degradation:glyceollin biosynthesis I:arachidonate biosynthesis:6,7,4'-trihydroxyisoflavone biosynthesis:DIBOA-glucoside biosynthesis:reductive…	Biosynthesis of amino acids [PATH:ko01230];Overview;Metabolism;K01695 trpA; tryptophan synthase alpha chain [EC:4.2.1.20]|Glycine: serine and threonine metabolism [PATH:ko00260];Amino acid metabolism;Metabolism;K01695 trpA; tryptophan synthase alpha chain [EC:4.2.1.20]|Phenylalanine: tyrosine and tryptophan biosynthesis [PATH:ko00400];Amino acid metabolism;Metabolism;K01695 trpA; tryptophan synth…
Unigene_83	AGAMOUS-like 6	pyruvate dehydrogenase E1 alpha	pyruvate dehydrogenase E1 alpha	pyruvate dehydrogenase, putative [Ricinus communis]"	GO:0005634;nucleus;Cellular Component|GO:0003677;DNA binding;Molecular Function|GO:0003700;sequence-specific DNA binding transcription factor activity;Molecular Function|GO:0030154;cell differentiation;Biological Process|GO:0010022;meristem determinacy;Biological Process|GO:0045893;positive regulation of transcription, DNA-templated;Biological Process|GO:0010093;specification of floral organ iden…	EC-1.2.4.1 pyruvate dehydrogenase [N-acetylneuraminyl];sorgoleone biosynthesis:glucosinolate biosynthesis from phenylalanine:pyruvate + coenzyme A + NAD+ -> acetyl-CoA + CO2 + NADH:sesamin biosynthesis:pyruvate decarboxylation to acetyl CoA:aerobic respiration (alternative oxidase pathway):salicin biosynthesis	Carbon metabolism [PATH:ko01200];Overview;Metabolism;K00161 PDHA: pdhA; pyruvate dehydrogenase E1 component alpha subunit [EC:1.2.4.1]|Glycolysis / Gluconeogenesis [PATH:ko00010];Carbohydrate metabolism;Metabolism;K00161 PDHA: pdhA; pyruvate dehydrogenase E1 component alpha subunit [EC:1.2.4.1]|Citrate cycle (TCA cycle) [PATH:ko00020];Carbohydrate metabolism;Metabolism;K00161 PDHA: pdhA; pyruvate…
Unigene_84	JUMONJI 14	Transcription factor jumonji (jmj) family protein / zinc finger (C5HC2 type) family protein	Transcription factor jumonji (jmj) family protein / zinc finger (C5HC2 type) family protein	PREDICTED: probable lysine-specific demethylase JMJ14-like [Vitis vinifera]	GO:0005634;nucleus;Cellular Component|GO:0051213;dioxygenase activity;Molecular Function|GO:0008198;ferrous iron binding;Molecular Function|GO:0032453;histone demethylase activity (H3-K4 specific);Molecular Function|GO:0034720;histone H3-K4 demethylation;Biological Process|GO:0045814;negative regulation of gene expression, epigenetic;Biological Process|GO:0040010;positive regulation of growth rat…	EC-2.1.1.43 histone-lysine N-methyltransferase;cyclopropane and cyclopropene fatty acid biosynthesis:sorgoleone biosynthesis:bixin biosynthesis:S-adenosyl-L-methionine cycle II:spermidine hydroxycinnamic acid conjugates biosynthesis:beta-alanine betaine biosynthesis:t-anethole biosynthesis:homogalacturonan biosynthesis:plastoquinol-9 biosynthesis I:daphnetin modification:methionine degradation I …
Unigene_85	aldehyde dehydrogenase 7B4	aldehyde dehydrogenase 11A3	aldehyde dehydrogenase 11A3	unnamed protein product [Vitis vinifera]	GO:0005737;cytoplasm;Cellular Component|GO:0008886;glyceraldehyde-3-phosphate dehydrogenase (NADP+) (non-phosphorylating) activity;Molecular Function	EC-1.2.1.9 glyceraldehyde-3-phosphate dehydrogenase;cuticular wax biosynthesis:isoleucine degradation I:TCA cycle variation V (plant):sorgoleone biosynthesis:glucosinolate biosynthesis from phenylalanine:bixin biosynthesis:lysine degradation II:glycolysis IV (plant cytosol):sesamin biosynthesis:glutamate degradation IV:aerobic respiration (alternative oxidase pathway):ferulate and sinapate biosyn…	Carbon metabolism [PATH:ko01200];Overview;Metabolism;K00131 gapN; glyceraldehyde-3-phosphate dehydrogenase (NADP+) [EC:1.2.1.9]|Glycolysis / Gluconeogenesis [PATH:ko00010];Carbohydrate metabolism;Metabolism;K00131 gapN; glyceraldehyde-3-phosphate dehydrogenase (NADP+) [EC:1.2.1.9]|Pentose phosphate pathway [PATH:ko00030];Carbohydrate metabolism;Metabolism;K00131 gapN; glyceraldehyde-3-phosphate d…
Unigene_86	ABC2 homolog 13	Protein kinase superfamily protein	Protein kinase superfamily protein	PREDICTED: uncharacterized protein sll1770-like [Vitis vinifera]	GO:0005524;ATP binding;Molecular Function|GO:0004672;protein kinase activity;Molecular Function	NA	Plant-pathogen interaction [PATH:ko04626];Environmental adaptation;Organismal Systems;K13457 RPM1: RPS3; disease resistance protein RPM1
Unigene_87	F-box family protein	NA	NA	actin [Persea americana]	GO:0005737;cytoplasm;Cellular Component|GO:0005856;cytoskeleton;Cellular Component|GO:0005524;ATP binding;Molecular Function|GO:0005829;cytosol;Cellular Component|GO:0005634;nucleus;Cellular Component|GO:0005886;plasma membrane;Cellular Component|GO:0005509;calcium ion binding;Molecular Function	EC-2.7.11.1 non-specific serine/threonine protein kinase;lipid-dependent phytate biosynthesis II (via Ins(1,3,4)P3):pyridoxal 5'-phosphate salvage pathway:lipid-dependent phytate biosynthesis I (via Ins(1,4,5)P3):farnesylcysteine salvage pathway:salvage pathways of pyrimidine ribonucleotides:phytol salvage pathway
Unigene_88	exoribonuclease 2	pleckstrin homology (PH) domain-containing protein	P-loop containing nucleoside triphosphate hydrolases superfamily protein	PREDICTED: pyruvate kinase, cytosolic isozyme isoform 1 [Vitis vinifera]"	GO:0005737;cytoplasm;Cellular Component|GO:0005524;ATP binding;Molecular Function|GO:0000287;magnesium ion binding;Molecular Function|GO:0030955;potassium ion binding;Molecular Function|GO:0004743;pyruvate kinase activity;Molecular Function|GO:0006096;glycolytic process;Biological Process|GO:0031969;chloroplast membrane;Cellular Component|GO:0016021;integral component of membrane;Cellular Compone…	EC-2.7.1.40 pyruvate kinase;xylose degradation IV:glycolysis I:lipid-dependent phytate biosynthesis II (via Ins(1,3,4)P3):sucrose degradation III:glycolysis IV (plant cytosol):pyridoxal 5'-phosphate salvage pathway:lipid-dependent phytate biosynthesis I (via Ins(1,4,5)P3):Rubisco shunt:glycolysis II (from fructose-6P):farnesylcysteine salvage pathway:salvage pathways of pyrimidine ribonucleotides…	Carbon metabolism [PATH:ko01200];Overview;Metabolism;K00873 PK: pyk; pyruvate kinase [EC:2.7.1.40]|Biosynthesis of amino acids [PATH:ko01230];Overview;Metabolism;K00873 PK: pyk; pyruvate kinase [EC:2.7.1.40]|Glycolysis / Gluconeogenesis [PATH:ko00010];Carbohydrate metabolism;Metabolism;K00873 PK: pyk; pyruvate kinase [EC:2.7.1.40]|Pyruvate metabolism [PATH:ko00620];Carbohydrate metabolism;Metabol…
Unigene_89	protodermal factor 1	xyloglucan endotransglucosylase/hydrolase 5	xyloglucan endotransglucosylase/hydrolase 5	xyloglucan endotransglycosylase [Annona cherimola]	GO:0048046;apoplast;Cellular Component|GO:0005618;cell wall;Cellular Component|GO:0004553;hydrolase activity, hydrolyzing O-glycosyl compounds;Molecular Function|GO:0016762;xyloglucan:xyloglucosyl transferase activity;Molecular Function|GO:0071555;cell wall organization;Biological Process|GO:0006073;cellular glucan metabolic process";Biological Process	EC-2.4.1.207 xyloglucan:xyloglucosyl transferase;IAA conjugate biosynthesis II:kaempferol glucoside biosynthesis (Arabidopsis):ajugose biosynthesis II (galactinol-independent):IAA degradation IV:fructan biosynthesis:B series fagopyritols biosynthesis:cytokinins 9-N-glucoside biosynthesis:superpathway of anthocyanin biosynthesis (from cyanidin and cyanidin 3-O-glucoside):daphnetin modification:sap…
Unigene_90	formate dehydrogenase	D-3-phosphoglycerate dehydrogenase	D-3-phosphoglycerate dehydrogenase	d-3-phosphoglycerate dehydrogenase, putative [Ricinus communis]"	GO:0009507;chloroplast;Cellular Component|GO:0009570;chloroplast stroma;Cellular Component|GO:0016020;membrane;Cellular Component|GO:0005739;mitochondrion;Cellular Component|GO:0009536;plastid;Cellular Component|GO:0016597;amino acid binding;Molecular Function|GO:0005524;ATP binding;Molecular Function|GO:0051287;NAD binding;Molecular Function|GO:0004617;phosphoglycerate dehydrogenase activity;Mol…	EC-1.1.1.95 phosphoglycerate dehydrogenase;detoxification of reactive carbonyls in chloroplasts:sorgoleone biosynthesis:glucosinolate biosynthesis from phenylalanine:IAA biosynthesis VII:phaseic acid biosynthesis:homomethionine biosynthesis:t-anethole biosynthesis:serine biosynthesis:methylglyoxal degradation III:D-threo-isocitrate + NADP+ <--> 2-oxoglutarate + CO2 + NADPH:D-threo-isocitrate + NA…	Carbon metabolism [PATH:ko01200];Overview;Metabolism;K00058 serA: PHGDH; D-3-phosphoglycerate dehydrogenase [EC:1.1.1.95]|Biosynthesis of amino acids [PATH:ko01230];Overview;Metabolism;K00058 serA: PHGDH; D-3-phosphoglycerate dehydrogenase [EC:1.1.1.95]|Methane metabolism [PATH:ko00680];Energy metabolism;Metabolism;K00058 serA: PHGDH; D-3-phosphoglycerate dehydrogenase [EC:1.1.1.95]|Glycine: seri…
Unigene_91	ferrochelatase 2	Chlorophyll A-B binding family protein	Chlorophyll A-B binding family protein	putative cold-inducible protein-like protein [Helleborus orientalis]	GO:0009535;chloroplast thylakoid membrane;Cellular Component|GO:0016021;integral component of membrane;Cellular Component|GO:0009522;photosystem I;Cellular Component|GO:0009523;photosystem II;Cellular Component|GO:0071483;cellular response to blue light;Biological Process|GO:0071490;cellular response to far red light;Biological Process|GO:0034605;cellular response to heat;Biological Process|GO:00…	NA
Unigene_92	target of rapamycin	phosphotransferases, alcohol group as acceptor;binding;inositol or phosphatidylinositol kinases	Phosphatidylinositol 3- and 4-kinase family protein with FAT domain	PREDICTED: transformation/transcription domain-associated protein [Vitis vinifera]	GO:0035267;NuA4 histone acetyltransferase complex;Cellular Component|GO:0005654;nucleoplasm;Cellular Component|GO:0005634;nucleus;Cellular Component|GO:0000125;PCAF complex;Cellular Component|GO:0030914;STAGA complex;Cellular Component|GO:0000812;Swr1 complex;Cellular Component|GO:0033276;transcription factor TFTC complex;Cellular Component|GO:0016773;phosphotransferase activity, alcohol group as…	EC-2.7.11.1 non-specific serine/threonine protein kinase;lipid-dependent phytate biosynthesis II (via Ins(1,3,4)P3):pyridoxal 5'-phosphate salvage pathway:lipid-dependent phytate biosynthesis I (via Ins(1,4,5)P3):farnesylcysteine salvage pathway:salvage pathways of pyrimidine ribonucleotides:phytol salvage pathway:|EC-2.7.11.1 non-specific serine/threonine protein kinase;EC-2.7.11.1 non-specific …	HTLV-I infection [PATH:ko05166];Infectious diseases;Human Diseases;K08874 TRRAP; transformation/transcription domain-associated protein
Unigene_93	Peroxidase superfamily protein	Class I glutamine amidotransferase-like superfamily protein	Class I glutamine amidotransferase-like superfamily protein	class I glutamine amidotransferase-like domain-containing protein [Arabidopsis thaliana]	NA	NA	Pyruvate metabolism [PATH:ko00620];Carbohydrate metabolism;Metabolism;K18881 DJ1D; D-lactate dehydratase [EC:4.2.1.130]
Unigene_94	squalene monooxygenase 2	thiazole biosynthetic enzyme, chloroplast (ARA6) (THI1) (THI4)	thiazole biosynthetic enzyme, chloroplast (ARA6) (THI1) (THI4)	predicted protein [Populus trichocarpa]	GO:0009941;chloroplast envelope;Cellular Component|GO:0009570;chloroplast stroma;Cellular Component|GO:0005829;cytosol;Cellular Component|GO:0005739;mitochondrion;Cellular Component|GO:0010319;stromule;Cellular Component|GO:0009579;thylakoid;Cellular Component|GO:0008270;zinc ion binding;Molecular Function|GO:0006974;cellular response to DNA damage stimulus;Biological Process|GO:0042742;defense r…	NA	Thiamine metabolism [PATH:ko00730];Metabolism of cofactors and vitamins;Metabolism;K03146 THI4: THI1; thiamine thiazole synthase
Unigene_95	L-cysteine desulfhydrase 1	Pyridoxal-5\'-phosphate-dependent enzyme family protein	tryptophan synthase beta-subunit 2	tryptophan synthase beta chain, putative [Ricinus communis]"	GO:0009941;chloroplast envelope;Cellular Component|GO:0009570;chloroplast stroma;Cellular Component|GO:0004834;tryptophan synthase activity;Molecular Function|GO:0000162;tryptophan biosynthetic process;Biological Process	EC-4.2.1.20 tryptophan synthase;TCA cycle variation V (plant):IAA biosynthesis VII:medicarpin biosynthesis:TCA cycle II (eukaryotic):superpathway of glyoxylate cycle and fatty acid degradation:glyceollin biosynthesis I:arachidonate biosynthesis:6,7,4'-trihydroxyisoflavone biosynthesis:reductive TCA cycle I:maackiain biosynthesis:lysine biosynthesis VI:docosahexanoate biosynthesis I	Biosynthesis of amino acids [PATH:ko01230];Overview;Metabolism;K01696 trpB; tryptophan synthase beta chain [EC:4.2.1.20]|Glycine: serine and threonine metabolism [PATH:ko00260];Amino acid metabolism;Metabolism;K01696 trpB; tryptophan synthase beta chain [EC:4.2.1.20]|Phenylalanine: tyrosine and tryptophan biosynthesis [PATH:ko00400];Amino acid metabolism;Metabolism;K01696 trpB; tryptophan synthas…
Unigene_96	beta-amylase 1	beta-amylase 1	beta-amylase 1	Beta-amylase, putative [Ricinus communis]"	GO:0009507;chloroplast;Cellular Component|GO:0005829;cytosol;Cellular Component|GO:0005634;nucleus;Cellular Component|GO:0016161;beta-amylase activity;Molecular Function|GO:0009414;response to water deprivation;Biological Process|GO:0005983;starch catabolic process;Biological Process	EC-3.2.1.2 beta -amylase;starch degradation II:dhurrin degradation:fructan degradation:stachyose degradation:dalcochinin biosynthesis:DIMBOA-glucoside activation:|EC-3.2.1.2 beta -amylase;EC-3.2.1.2 beta -amylase;starch degradation II:dhurrin degradation:fructan degradation:stachyose degradation:dalcochinin biosynthesis:DIMBOA-glucoside activation	Starch and sucrose metabolism [PATH:ko00500];Carbohydrate metabolism;Metabolism;K01177 E3.2.1.2; beta-amylase [EC:3.2.1.2]
Unigene_97	K+ uptake permease 9	UDP-Glycosyltransferase superfamily protein	UDP-Glycosyltransferase superfamily protein	unnamed protein product [Vitis vinifera]	GO:0008375;acetylglucosaminyltransferase activity;Molecular Function|GO:0000287;magnesium ion binding;Molecular Function|GO:0010125;mycothiol biosynthetic process;Biological Process|GO:0009507;chloroplast;Cellular Component	NA
Unigene_98	Thiolase family protein	Thiolase family protein	Thiolase family protein	predicted protein [Populus trichocarpa]	GO:0005737;cytoplasm;Cellular Component|GO:0003985;acetyl-CoA C-acetyltransferase activity;Molecular Function|GO:0046872;metal ion binding;Molecular Function	EC-2.3.1.9 acetyl-CoA <i>C-</i>acetyltransferase;triacylglycerol biosynthesis (Chlamydomonas):isoleucine degradation I:sorgoleone biosynthesis:IAA biosynthesis VII:lysine degradation II:superpathway of anthocyanin biosynthesis (from cyanidin and cyanidin 3-O-glucoside):fatty acid biosynthesis (plant mitochondria):phloridzin biosynthesis:L-Ndelta-acetylornithine biosynthesis:arachidonate biosynthe…	Carbon metabolism [PATH:ko01200];Overview;Metabolism;K00626 E2.3.1.9: atoB; acetyl-CoA C-acetyltransferase [EC:2.3.1.9]|Fatty acid metabolism [PATH:ko01212];Overview;Metabolism;K00626 E2.3.1.9: atoB; acetyl-CoA C-acetyltransferase [EC:2.3.1.9]|Pyruvate metabolism [PATH:ko00620];Carbohydrate metabolism;Metabolism;K00626 E2.3.1.9: atoB; acetyl-CoA C-acetyltransferase [EC:2.3.1.9]|Glyoxylate and dic…
Unigene_99	disproportionating enzyme 2	disproportionating enzyme 2	disproportionating enzyme 2	disproportionating enzyme 2 [Annona cherimola]	GO:0005829;cytosol;Cellular Component|GO:0004134;4-alpha-glucanotransferase activity;Molecular Function|GO:0010297;heteropolysaccharide binding;Molecular Function|GO:2001070;starch binding;Molecular Function|GO:0007623;circadian rhythm;Biological Process|GO:0000025;maltose catabolic process;Biological Process|GO:0009664;plant-type cell wall organization;Biological Process|GO:0043085;positive regu…	EC-2.4.1.25 4- alpha -glucanotransferase;IAA conjugate biosynthesis II:starch degradation II:kaempferol glucoside biosynthesis (Arabidopsis):ajugose biosynthesis II (galactinol-independent):IAA degradation IV:fructan biosynthesis:B series fagopyritols biosynthesis:cytokinins 9-N-glucoside biosynthesis:superpathway of anthocyanin biosynthesis (from cyanidin and cyanidin 3-O-glucoside):daphnetin mo…	Starch and sucrose metabolism [PATH:ko00500];Carbohydrate metabolism;Metabolism;K00705 malQ; 4-alpha-glucanotransferase [EC:2.4.1.25]
Unigene_100	fimbrin 1	isopentenyl pyrophosphate:dimethylallyl pyrophosphate isomerase 2	isopentenyl pyrophosphate:dimethylallyl pyrophosphate isomerase 2	isopentenyl diphosphate isomerase 2 [Nicotiana tabacum]	GO:0016787;hydrolase activity;Molecular Function|GO:0004452;isopentenyl-diphosphate delta-isomerase activity;Molecular Function|GO:0046872;metal ion binding;Molecular Function|GO:0015995;chlorophyll biosynthetic process;Biological Process|GO:0050992;dimethylallyl diphosphate biosynthetic process;Biological Process|GO:0008299;isoprenoid biosynthetic process;Biological Process|GO:0015979;photosynth…	EC-5.3.3.2 isopentenyl-diphosphate Delta -isomerase;all-trans-farnesol biosynthesis:methylerythritol phosphate pathway:trans, trans-farnesyl diphosphate biosynthesis:mevalonate pathway I:esculetin biosynthesis:fatty acid beta-oxidation V (unsaturated, odd number, di-isomerase-dependent)	Terpenoid backbone biosynthesis [PATH:ko00900];Metabolism of terpenoids and polyketides;Metabolism;K01823 idi: IDI; isopentenyl-diphosphate Delta-isomerase [EC:5.3.3.2]
Unigene_101	aspartate kinase 3	aspartate kinase-homoserine dehydrogenase ii	aspartate kinase-homoserine dehydrogenase ii	aspartate kinase, putative [Ricinus communis]"	GO:0009507;chloroplast;Cellular Component|GO:0016597;amino acid binding;Molecular Function|GO:0004072;aspartate kinase activity;Molecular Function|GO:0005524;ATP binding;Molecular Function|GO:0004412;homoserine dehydrogenase activity;Molecular Function|GO:0050661;NADP binding;Molecular Function|GO:0009089;lysine biosynthetic process via diaminopimelate;Biological Process|GO:0009086;methionine bio…	EC-2.7.2.4 ; EC-1.1.1.3 aspartate kinase;homoserine dehydrogenase;homoserine biosynthesis:detoxification of reactive carbonyls in chloroplasts:sorgoleone biosynthesis:glucosinolate biosynthesis from phenylalanine:IAA biosynthesis VII:phaseic acid biosynthesis:homomethionine biosynthesis:t-anethole biosynthesis:methylglyoxal degradation III:D-threo-isocitrate + NADP+ <--> 2-oxoglutarate + CO2 + NA…	Biosynthesis of amino acids [PATH:ko01230];Overview;Metabolism;K12524 thrA; bifunctional aspartokinase / homoserine dehydrogenase 1 [EC:2.7.2.4 1.1.1.3]|Glycine: serine and threonine metabolism [PATH:ko00260];Amino acid metabolism;Metabolism;K12524 thrA; bifunctional aspartokinase / homoserine dehydrogenase 1 [EC:2.7.2.4 1.1.1.3]|Cysteine and methionine metabolism [PATH:ko00270];Amino acid metabo…
Unigene_102	ketol-acid reductoisomerase	ketol-acid reductoisomerase	ketol-acid reductoisomerase	hypothetical protein VITISV_005408 [Vitis vinifera]"	GO:0048046;apoplast;Cellular Component|GO:0005618;cell wall;Cellular Component|GO:0009507;chloroplast;Cellular Component|GO:0009941;chloroplast envelope;Cellular Component|GO:0009570;chloroplast stroma;Cellular Component|GO:0005739;mitochondrion;Cellular Component|GO:0009536;plastid;Cellular Component|GO:0050662;coenzyme binding;Molecular Function|GO:0005507;copper ion binding;Molecular Function|…	EC-1.1.1.86 ketol-acid reductoisomerase;glycerol-3-phosphate shuttle:detoxification of reactive carbonyls in chloroplasts:sorgoleone biosynthesis:glucosinolate biosynthesis from phenylalanine:isoleucine biosynthesis I (from threonine):IAA biosynthesis VII:phaseic acid biosynthesis:homomethionine biosynthesis:t-anethole biosynthesis:methylglyoxal degradation III:D-threo-isocitrate + NADP+ <--> 2-o…	2-Oxocarboxylic acid metabolism [PATH:ko01210];Overview;Metabolism;K00053 ilvC; ketol-acid reductoisomerase [EC:1.1.1.86]|Biosynthesis of amino acids [PATH:ko01230];Overview;Metabolism;K00053 ilvC; ketol-acid reductoisomerase [EC:1.1.1.86]|Valine: leucine and isoleucine biosynthesis [PATH:ko00290];Amino acid metabolism;Metabolism;K00053 ilvC; ketol-acid reductoisomerase [EC:1.1.1.86]|Pantothenate…
Unigene_103	Subtilase family protein	Subtilase family protein	Subtilase family protein	PREDICTED: subtilisin-like protease [Vitis vinifera]	GO:0048046;apoplast;Cellular Component|GO:0005618;cell wall;Cellular Component|GO:0005576;extracellular region;Cellular Component|GO:0009505;plant-type cell wall;Cellular Component|GO:0004252;serine-type endopeptidase activity;Molecular Function|GO:0080001;mucilage extrusion from seed coat;Biological Process|GO:0048359;mucilage metabolic process involved in seed coat development;Biological Proces…	EC-3.4.21.25 cucumisin
Unigene_104	F-box family protein	enoyl-CoA hydratase/isomerase D	enoyl-CoA hydratase/isomerase D	naphthoate synthase [Cucumis melo subsp. melo]	GO:0005777;peroxisome;Cellular Component|GO:0008935;1,4-dihydroxy-2-naphthoyl-CoA synthase activity;Molecular Function|GO:0016853;isomerase activity;Molecular Function|GO:0009234;menaquinone biosynthetic process;Biological Process|GO:0042372;phylloquinone biosynthetic process";Biological Process	EC-4.1.3.36 1,4-dihydroxy-2-naphthoyl-CoA synthase;1,4-dihydroxy-2-naphthoate biosynthesis II (plants)	Ubiquinone and other terpenoid-quinone biosynthesis [PATH:ko00130];Metabolism of cofactors and vitamins;Metabolism;K01661 menB; naphthoate synthase [EC:4.1.3.36]
Unigene_105	PATELLIN 1	Tetratricopeptide repeat (TPR)-like superfamily protein	Tetratricopeptide repeat (TPR)-like superfamily protein	PREDICTED: protein KIAA0664 homolog [Vitis vinifera]	GO:0005737;cytoplasm;Cellular Component|GO:0048312;intracellular distribution of mitochondria;Biological Process	NA
Unigene_106	RING/U-box superfamily protein	NA	NA	predicted protein [Populus trichocarpa]	NA	NA	NA
Unigene_107	sulfite reductase	nitrite reductase 1	nitrite reductase 1	predicted protein [Populus trichocarpa]	GO:0009507;chloroplast;Cellular Component|GO:0051539;4 iron, 4 sulfur cluster binding;Molecular Function|GO:0048307;ferredoxin-nitrite reductase activity;Molecular Function|GO:0020037;heme binding;Molecular Function|GO:0046872;metal ion binding;Molecular Function|GO:0042128;nitrate assimilation";Biological Process	EC-1.7.7.1 ferredoxin-nitrite reductase;sorgoleone biosynthesis:glucosinolate biosynthesis from phenylalanine:Inorganic Nitrogen Assimilation:sesamin biosynthesis:aerobic respiration (alternative oxidase pathway):salicin biosynthesis:nitrate reduction II (assimilatory)	Nitrogen metabolism [PATH:ko00910];Energy metabolism;Metabolism;K00366 nirA; ferredoxin-nitrite reductase [EC:1.7.7.1]
Unigene_108	NA	membrane-associated progesterone binding protein 2	membrane-associated progesterone binding protein 3	hypothetical protein VITISV_008090 [Vitis vinifera]	GO:0009535;chloroplast thylakoid membrane;Cellular Component|GO:0005783;endoplasmic reticulum;Cellular Component|GO:0016021;integral component of membrane;Cellular Component|GO:0005634;nucleus;Cellular Component|GO:0005886;plasma membrane;Cellular Component|GO:0020037;heme binding;Molecular Function|GO:0005496;steroid binding;Molecular Function	NA
Unigene_109	RING/U-box superfamily protein	glucose-6-phosphate/phosphate translocator 2	glucose-6-phosphate/phosphate translocator 2	unnamed protein product [Vitis vinifera]"	GO:0031969;chloroplast membrane;Cellular Component|GO:0016021;integral component of membrane;Cellular Component|GO:0005774;vacuolar membrane;Cellular Component|GO:0015152;glucose-6-phosphate transmembrane transporter activity;Molecular Function|GO:0005315;inorganic phosphate transmembrane transporter activity;Molecular Function|GO:0015120;phosphoglycerate transmembrane transporter activity;Molecu…	NA
Unigene_110	allergen-related	glyceraldehyde-3-phosphate dehydrogenase of plastid 2	glyceraldehyde-3-phosphate dehydrogenase of plastid 2	unnamed protein product [Vitis vinifera]"	GO:0009570;chloroplast stroma;Cellular Component|GO:0009536;plastid;Cellular Component|GO:0004365;glyceraldehyde-3-phosphate dehydrogenase (NAD+) (phosphorylating) activity;Molecular Function|GO:0051287;NAD binding;Molecular Function|GO:0050661;NADP binding;Molecular Function|GO:0080144;amino acid homeostasis;Biological Process|GO:0005975;carbohydrate metabolic process;Biological Process|GO:00060…	EC-1.2.1.12 glyceraldehyde-3-phosphate dehydrogenase;cuticular wax biosynthesis:gluconeogenesis I:isoleucine degradation I:TCA cycle variation V (plant):sorgoleone biosynthesis:glucosinolate biosynthesis from phenylalanine:bixin biosynthesis:xylose degradation IV:glycolysis I:lysine degradation II:sucrose biosynthesis:glycolysis IV (plant cytosol):sesamin biosynthesis:glutamate degradation IV:aer…	Carbon metabolism [PATH:ko01200];Overview;Metabolism;K00134 GAPDH: gapA; glyceraldehyde 3-phosphate dehydrogenase [EC:1.2.1.12]|Biosynthesis of amino acids [PATH:ko01230];Overview;Metabolism;K00134 GAPDH: gapA; glyceraldehyde 3-phosphate dehydrogenase [EC:1.2.1.12]|Glycolysis / Gluconeogenesis [PATH:ko00010];Carbohydrate metabolism;Metabolism;K00134 GAPDH: gapA; glyceraldehyde 3-phosphate dehydro…
Unigene_111	FAR1-related sequence 3	Molybdenum cofactor sulfurase family protein	Molybdenum cofactor sulfurase family protein	unnamed protein product [Vitis vinifera]"	GO:0070062;extracellular vesicular exosome;Cellular Component|GO:0005743;mitochondrial inner membrane;Cellular Component|GO:0005741;mitochondrial outer membrane;Cellular Component|GO:0005777;peroxisome;Cellular Component|GO:0030151;molybdenum ion binding;Molecular Function|GO:0043546;molybdopterin cofactor binding;Molecular Function|GO:0008940;nitrate reductase activity;Molecular Function|GO:0030…	NA
Unigene_112	glycerol-3-phosphatase 1	Haloacid dehalogenase-like hydrolase (HAD) superfamily protein	Haloacid dehalogenase-like hydrolase (HAD) superfamily protein	putative ripening-related protein [Vitis vinifera]	GO:0005737;cytoplasm;Cellular Component|GO:0005829;cytosol;Cellular Component|GO:0005634;nucleus;Cellular Component|GO:0008252;nucleotidase activity;Molecular Function|GO:0047405;pyrimidine-5'-nucleotide nucleosidase activity;Molecular Function|GO:0016311;dephosphorylation;Biological Process|GO:0006206;pyrimidine nucleobase metabolic process;Biological Process	NA
Unigene_113	ARF-GAP domain 13	Calcium-dependent lipid-binding (CaLB domain) family protein	Calcium-dependent lipid-binding (CaLB domain) family protein	unnamed protein product [Vitis vinifera]	NA	NA	NA
Unigene_114	Clp ATPase	CLPC homologue 1	CLPC homologue 1	PREDICTED: ATP-dependent Clp protease ATP-binding subunit clpA homolog CD4A, chloroplastic-like [Vitis vinifera]"	GO:0009507;chloroplast;Cellular Component|GO:0005524;ATP binding;Molecular Function|GO:0019538;protein metabolic process;Biological Process	EC-3.6.1.3 adenosinetriphosphatase;6-hydroxymethyl-dihydropterin diphosphate biosynthesis I:oxidized GTP and dGTP detoxification:tetrahydrofolate biosynthesis II
Unigene_115	NDR1/HIN1-like 1	Late embryogenesis abundant (LEA) hydroxyproline-rich glycoprotein family	Late embryogenesis abundant (LEA) hydroxyproline-rich glycoprotein family	unnamed protein product [Vitis vinifera]	GO:0009507;chloroplast;Cellular Component|GO:0051607;defense response to virus;Biological Process|GO:0010150;leaf senescence;Biological Process|GO:0051707;response to other organism;Biological Process|GO:0019172;glyoxalase III activity;Molecular Function|GO:0016798;hydrolase activity, acting on glycosyl bonds;Molecular Function|GO:0004462;lactoylglutathione lyase activity;Molecular Function|GO:00…	EC-6.3.5.3 phosphoribosylformylglycinamidine synthase;IAA conjugate biosynthesis II:IAA degradation IV:IAA degradation II:IAA degradation V:jasmonoyl-amino acid conjugates biosynthesis I:indole-3-acetyl-amide conjugate biosynthesis:jasmonoyl-amino acid conjugates biosynthesis II:5-aminoimidazole ribonucleotide biosynthesis I	Pyruvate metabolism [PATH:ko00620];Carbohydrate metabolism;Metabolism;K18881 DJ1D; D-lactate dehydratase [EC:4.2.1.130]
Unigene_116	lipoamide dehydrogenase 2	monodehydroascorbate reductase 1	monodehydroascorbate reductase 1	unnamed protein product [Vitis vinifera]	GO:0048046;apoplast;Cellular Component|GO:0009507;chloroplast;Cellular Component|GO:0005782;peroxisomal matrix;Cellular Component|GO:0005886;plasma membrane;Cellular Component|GO:0050660;flavin adenine dinucleotide binding;Molecular Function|GO:0016656;monodehydroascorbate reductase (NADH) activity;Molecular Function|GO:0045454;cell redox homeostasis;Biological Process|GO:0006094;gluconeogenesis;…	EC-1.6.5.4 monodehydroascorbate reductase;sorgoleone biosynthesis:glucosinolate biosynthesis from phenylalanine:sesamin biosynthesis:aerobic respiration (alternative oxidase pathway):salicin biosynthesis:ascorbate glutathione cycle	Ascorbate and aldarate metabolism [PATH:ko00053];Carbohydrate metabolism;Metabolism;K08232 E1.6.5.4; monodehydroascorbate reductase (NADH) [EC:1.6.5.4]
Unigene_117	sucrose synthase 6	Sucrose-phosphate synthase family protein	sucrose phosphate synthase 3F	sucrose-phosphate synthase 1 [Vitis vinifera]	GO:0005886;plasma membrane;Cellular Component|GO:0046524;sucrose-phosphate synthase activity;Molecular Function|GO:0005986;sucrose biosynthetic process;Biological Process	EC-2.4.1.14 sucrose-phosphate synthase;IAA conjugate biosynthesis II:starch degradation I:kaempferol glucoside biosynthesis (Arabidopsis):ajugose biosynthesis II (galactinol-independent):IAA degradation IV:fructan biosynthesis:B series fagopyritols biosynthesis:cytokinins 9-N-glucoside biosynthesis:sucrose biosynthesis:superpathway of anthocyanin biosynthesis (from cyanidin and cyanidin 3-O-gluco…	Starch and sucrose metabolism [PATH:ko00500];Carbohydrate metabolism;Metabolism;K00696 E2.4.1.14; sucrose-phosphate synthase [EC:2.4.1.14]
Unigene_118	isocitrate dehydrogenase	cytosolic NADP+-dependent isocitrate dehydrogenase	cytosolic NADP+-dependent isocitrate dehydrogenase	predicted protein [Populus trichocarpa]	GO:0005737;cytoplasm;Cellular Component|GO:0004450;isocitrate dehydrogenase (NADP+) activity;Molecular Function|GO:0000287;magnesium ion binding;Molecular Function|GO:0051287;NAD binding;Molecular Function|GO:0006097;glyoxylate cycle;Biological Process|GO:0006102;isocitrate metabolic process;Biological Process|GO:0006099;tricarboxylic acid cycle;Biological Process	EC-1.1.1.42 isocitrate dehydrogenase;detoxification of reactive carbonyls in chloroplasts:sorgoleone biosynthesis:glucosinolate biosynthesis from phenylalanine:IAA biosynthesis VII:phaseic acid biosynthesis:homomethionine biosynthesis:t-anethole biosynthesis:methylglyoxal degradation III:D-threo-isocitrate + NADP+ <--> 2-oxoglutarate + CO2 + NADPH:D-threo-isocitrate + NADP+ -> 2-oxoglutarate + CO…	Carbon metabolism [PATH:ko01200];Overview;Metabolism;K00031 IDH1: IDH2: icd; isocitrate dehydrogenase [EC:1.1.1.42]|2-Oxocarboxylic acid metabolism [PATH:ko01210];Overview;Metabolism;K00031 IDH1: IDH2: icd; isocitrate dehydrogenase [EC:1.1.1.42]|Biosynthesis of amino acids [PATH:ko01230];Overview;Metabolism;K00031 IDH1: IDH2: icd; isocitrate dehydrogenase [EC:1.1.1.42]|Citrate cycle (TCA cycle) […
Unigene_119	Carbohydrate-binding protein	xyloglucan:xyloglucosyl transferase 33	xyloglucan endotransglucosylase/hydrolase 28	unnamed protein product [Vitis vinifera]	GO:0048046;apoplast;Cellular Component|GO:0005618;cell wall;Cellular Component|GO:0005887;integral component of plasma membrane;Cellular Component|GO:0004553;hydrolase activity, hydrolyzing O-glycosyl compounds;Molecular Function|GO:0016762;xyloglucan:xyloglucosyl transferase activity;Molecular Function|GO:0006073;cellular glucan metabolic process;Biological Process|GO:0009831;plant-type cell wal…	EC-2.4.1.207 xyloglucan:xyloglucosyl transferase;IAA conjugate biosynthesis II:kaempferol glucoside biosynthesis (Arabidopsis):ajugose biosynthesis II (galactinol-independent):IAA degradation IV:fructan biosynthesis:B series fagopyritols biosynthesis:cytokinins 9-N-glucoside biosynthesis:superpathway of anthocyanin biosynthesis (from cyanidin and cyanidin 3-O-glucoside):daphnetin modification:sap…
Unigene_120	homolog of separase	jasmonic acid carboxyl methyltransferase	S-adenosyl-L-methionine-dependent methyltransferases superfamily protein	unnamed protein product [Vitis vinifera]	GO:0005737;cytoplasm;Cellular Component|GO:0005634;nucleus;Cellular Component|GO:0030795;jasmonate O-methyltransferase activity;Molecular Function|GO:0031408;oxylipin biosynthetic process;Biological Process	EC-2.1.1.141 jasmonate O-methyltransferase;cyclopropane and cyclopropene fatty acid biosynthesis:sorgoleone biosynthesis:bixin biosynthesis:S-adenosyl-L-methionine cycle II:spermidine hydroxycinnamic acid conjugates biosynthesis:beta-alanine betaine biosynthesis:t-anethole biosynthesis:homogalacturonan biosynthesis:plastoquinol-9 biosynthesis I:daphnetin modification:methionine degradation I (to …	alpha-Linolenic acid metabolism [PATH:ko00592];Lipid metabolism;Metabolism;K08241 E2.1.1.141; jasmonate O-methyltransferase [EC:2.1.1.141]
Unigene_121	ATP-binding cassette 14	white-brown complex homolog protein 11	white-brown complex homolog protein 11	ATP-binding cassette transporter, putative [Ricinus communis]"	GO:0009897;external side of plasma membrane;Cellular Component|GO:0016021;integral component of membrane;Cellular Component|GO:0005886;plasma membrane;Cellular Component|GO:0005524;ATP binding;Molecular Function|GO:0016887;ATPase activity;Molecular Function|GO:0015245;fatty acid transporter activity;Molecular Function|GO:0042803;protein homodimerization activity;Molecular Function|GO:0010588;coty…	EC-3.6.3.25 sulfate-transporting ATPase;copper transport I:calmodulin regulated calcium transport
Unigene_122	myb domain protein 78	myb domain protein 24	myb domain protein 78	non-opening 1 [Nicotiana attenuata]	GO:0005634;nucleus;Cellular Component|GO:0003682;chromatin binding;Molecular Function|GO:0003677;DNA binding;Molecular Function|GO:0006355;regulation of transcription, DNA-templated;Biological Process|GO:0006351;transcription, DNA-templated";Biological Process	NA
Unigene_123	protodermal factor 1	2-oxoglutarate dehydrogenase, E1 component	2-oxoglutarate dehydrogenase, E1 component	predicted protein [Populus trichocarpa]	GO:0009353;mitochondrial oxoglutarate dehydrogenase complex;Cellular Component|GO:0005739;mitochondrion;Cellular Component|GO:0004591;oxoglutarate dehydrogenase (succinyl-transferring) activity;Molecular Function|GO:0030976;thiamine pyrophosphate binding;Molecular Function|GO:0006096;glycolytic process;Biological Process|GO:0006099;tricarboxylic acid cycle;Biological Process	EC-1.2.4.2 oxoglutarate dehydrogenase;sorgoleone biosynthesis:glucosinolate biosynthesis from phenylalanine:2-oxoglutarate decarboxylation to succinyl-CoA:sesamin biosynthesis:2-oxoglutarate + coenzyme A + NAD+ -> succinyl-CoA + CO2 + NADH:aerobic respiration (alternative oxidase pathway):salicin biosynthesis	Carbon metabolism [PATH:ko01200];Overview;Metabolism;K00164 OGDH: sucA; 2-oxoglutarate dehydrogenase E1 component [EC:1.2.4.2]|Citrate cycle (TCA cycle) [PATH:ko00020];Carbohydrate metabolism;Metabolism;K00164 OGDH: sucA; 2-oxoglutarate dehydrogenase E1 component [EC:1.2.4.2]|Lysine degradation [PATH:ko00310];Amino acid metabolism;Metabolism;K00164 OGDH: sucA; 2-oxoglutarate dehydrogenase E1 comp…
Unigene_124	F-box family protein	hydroxymethylglutaryl-CoA synthase / HMG-CoA synthase / 3-hydroxy-3-methylglutaryl coenzyme A synthase	hydroxymethylglutaryl-CoA synthase / HMG-CoA synthase / 3-hydroxy-3-methylglutaryl coenzyme A synthase	3-hydroxy-3-methylglutaryl-CoA synthase [Camellia sinensis]	GO:0005829;cytosol;Cellular Component|GO:0009506;plasmodesma;Cellular Component|GO:0004421;hydroxymethylglutaryl-CoA synthase activity;Molecular Function|GO:0019287;isopentenyl diphosphate biosynthetic process, mevalonate pathway;Biological Process|GO:0016126;sterol biosynthetic process";Biological Process	EC-2.3.3.10 hydroxymethylglutaryl-CoA synthase;TCA cycle variation V (plant):homomethionine biosynthesis:TCA cycle II (eukaryotic):glyoxylate cycle:aliphatic glucosinolate biosynthesis, side chain elongation cycle:mevalonate pathway I:glutamine biosynthesis III	Butanoate metabolism [PATH:ko00650];Carbohydrate metabolism;Metabolism;K01641 E2.3.3.10; hydroxymethylglutaryl-CoA synthase [EC:2.3.3.10]|Synthesis and degradation of ketone bodies [PATH:ko00072];Lipid metabolism;Metabolism;K01641 E2.3.3.10; hydroxymethylglutaryl-CoA synthase [EC:2.3.3.10]|Valine: leucine and isoleucine degradation [PATH:ko00280];Amino acid metabolism;Metabolism;K01641 E2.3.3.10;…
Unigene_125	sulfate transporter 3;2	sulfate transporter 3;1	sulfate transporter 3;1	PREDICTED: uncharacterized protein LOC100265351 [Vitis vinifera]	GO:0009507;chloroplast;Cellular Component|GO:0016021;integral component of membrane;Cellular Component|GO:0008271;secondary active sulfate transmembrane transporter activity;Molecular Function|GO:0015116;sulfate transmembrane transporter activity;Molecular Function|GO:0015293;symporter activity;Molecular Function|GO:1902358;sulfate transmembrane transport;Biological Process|GO:0008272;sulfate tra…	NA
Unigene_126	sugar transporter 6	polyol/monosaccharide transporter 5	polyol/monosaccharide transporter 5	putative polyol/monosaccharide transporter [Vitis vinifera]	GO:0016021;integral component of membrane;Cellular Component|GO:0005886;plasma membrane;Cellular Component|GO:0015591;D-ribose transmembrane transporter activity;Molecular Function|GO:0015148;D-xylose transmembrane transporter activity;Molecular Function|GO:0005354;galactose transmembrane transporter activity;Molecular Function|GO:0005355;glucose transmembrane transporter activity;Molecular Funct…	NA
Unigene_127	TCP domain protein 17	TEOSINTE BRANCHED 1, cycloidea and PCF transcription factor 2	TEOSINTE BRANCHED 1, cycloidea and PCF transcription factor 2	PREDICTED: transcription factor TCP2-like [Vitis vinifera]	GO:0005634;nucleus;Cellular Component|GO:0003677;DNA binding;Molecular Function|GO:0003700;sequence-specific DNA binding transcription factor activity;Molecular Function|GO:0030154;cell differentiation;Biological Process|GO:0048366;leaf development;Biological Process|GO:0009965;leaf morphogenesis;Biological Process|GO:0045962;positive regulation of development, heterochronic;Biological Process|GO…	NA
Unigene_128	NPL4-like protein 1	serine transhydroxymethyltransferase 1	serine transhydroxymethyltransferase 1	unnamed protein product [Vitis vinifera]"	GO:0005739;mitochondrion;Cellular Component|GO:0004372;glycine hydroxymethyltransferase activity;Molecular Function|GO:0030170;pyridoxal phosphate binding;Molecular Function|GO:0006544;glycine metabolic process;Biological Process|GO:0006563;L-serine metabolic process;Biological Process|GO:0035999;tetrahydrofolate interconversion;Biological Process	EC-2.1.2.1 glycine hydroxymethyltransferase;glycine biosynthesis:folate transformations II:folate polyglutamylation:photorespiration:photorespiration (Chlamydomonas-specific)	Carbon metabolism [PATH:ko01200];Overview;Metabolism;K00600 glyA: SHMT; glycine hydroxymethyltransferase [EC:2.1.2.1]|Biosynthesis of amino acids [PATH:ko01230];Overview;Metabolism;K00600 glyA: SHMT; glycine hydroxymethyltransferase [EC:2.1.2.1]|Glyoxylate and dicarboxylate metabolism [PATH:ko00630];Carbohydrate metabolism;Metabolism;K00600 glyA: SHMT; glycine hydroxymethyltransferase [EC:2.1.2.1…
Unigene_129	Thioredoxin superfamily protein	thioredoxin-dependent peroxidase 1	thioredoxin-dependent peroxidase 2	thioredoxin-dependent peroxidase [Nelumbo nucifera]	GO:0005737;cytoplasm;Cellular Component|GO:0004601;peroxidase activity;Molecular Function|GO:0051920;peroxiredoxin activity;Molecular Function	EC-1.11.1.15 peroxiredoxin;sorgoleone biosynthesis:glucosinolate biosynthesis from phenylalanine:IAA biosynthesis VII:sesamin biosynthesis:aerobic respiration (alternative oxidase pathway):salicin biosynthesis:cutin biosynthesis
Unigene_130	beta-amylase 6	beta-amylase 5	beta-amylase 5	hypothetical protein VITISV_005286 [Vitis vinifera]	GO:0016161;beta-amylase activity;Molecular Function|GO:0000272;polysaccharide catabolic process;Biological Process	EC-3.2.1.2 beta -amylase;starch degradation II:dhurrin degradation:fructan degradation:stachyose degradation:dalcochinin biosynthesis:DIMBOA-glucoside activation
Unigene_131	arabinogalactan protein 31	Adenosylmethionine decarboxylase family protein	Adenosylmethionine decarboxylase family protein	hypothetical protein VITISV_041154 [Vitis vinifera]	GO:0004014;adenosylmethionine decarboxylase activity;Molecular Function|GO:0006557;S-adenosylmethioninamine biosynthetic process;Biological Process|GO:0008295;spermidine biosynthetic process;Biological Process|GO:0006597;spermine biosynthetic process;Biological Process	EC-4.1.1.50 adenosylmethionine decarboxylase;spermidine biosynthesis I:D-threo-isocitrate + NADP+ <--> 2-oxoglutarate + CO2 + NADPH:choline biosynthesis I:D-threo-isocitrate + NADP+ -> 2-oxoglutarate + CO2 + NADPH:ubiquinol-9 biosynthesis (eukaryotic):ubiquinol-10 biosynthesis (eukaryotic):photorespiration:UDP-D-apiose biosynthesis (from UDP-D-glucuronate):spermine biosynthesis	Cysteine and methionine metabolism [PATH:ko00270];Amino acid metabolism;Metabolism;K01611 speD: AMD1; S-adenosylmethionine decarboxylase [EC:4.1.1.50]|Arginine and proline metabolism [PATH:ko00330];Amino acid metabolism;Metabolism;K01611 speD: AMD1; S-adenosylmethionine decarboxylase [EC:4.1.1.50]
Unigene_132	proline-rich family protein	carbon-nitrogen hydrolase family protein	carbon-nitrogen hydrolase family protein	predicted protein [Populus trichocarpa]	GO:0005829;cytosol;Cellular Component|GO:0005524;ATP binding;Molecular Function|GO:0016810;hydrolase activity, acting on carbon-nitrogen (but not peptide) bonds;Molecular Function|GO:0003952;NAD+ synthase (glutamine-hydrolyzing) activity;Molecular Function|GO:0009435;NAD biosynthetic process";Biological Process	EC-6.3.5.1 NAD+ synthase;IAA conjugate biosynthesis II:IAA degradation IV:IAA degradation II:IAA degradation V:jasmonoyl-amino acid conjugates biosynthesis I:pyridine nucleotide cycling (plants):indole-3-acetyl-amide conjugate biosynthesis:jasmonoyl-amino acid conjugates biosynthesis II:NAD biosynthesis I (from aspartate)	Nicotinate and nicotinamide metabolism [PATH:ko00760];Metabolism of cofactors and vitamins;Metabolism;K01950 E6.3.5.1: NADSYN1: QNS1: nadE; NAD+ synthase (glutamine-hydrolysing) [EC:6.3.5.1]
Unigene_133	acyl-CoA oxidase 1	acyl-CoA oxidase 1	acyl-CoA oxidase 1	acyl-CoA oxidase, putative [Ricinus communis]"	GO:0005777;peroxisome;Cellular Component|GO:0009506;plasmodesma;Cellular Component|GO:0003995;acyl-CoA dehydrogenase activity;Molecular Function|GO:0003997;acyl-CoA oxidase activity;Molecular Function|GO:0050660;flavin adenine dinucleotide binding;Molecular Function|GO:0002213;defense response to insect;Biological Process|GO:0006635;fatty acid beta-oxidation;Biological Process|GO:0009695;jasmonic…	EC-1.3.3.6 acyl-CoA oxidase;sorgoleone biosynthesis:glucosinolate biosynthesis from phenylalanine:IAA biosynthesis VII:fatty acid beta-oxidation II (peroxisome):sesamin biosynthesis:aerobic respiration (alternative oxidase pathway):6-gingerol analog biosynthesis:jasmonic acid biosynthesis:salicin biosynthesis:plant sterol biosynthesis:plant sterol biosynthesis II:fatty acid beta-oxidation V (unsa…	Fatty acid metabolism [PATH:ko01212];Overview;Metabolism;K00232 E1.3.3.6: ACOX1: ACOX3; acyl-CoA oxidase [EC:1.3.3.6]|Fatty acid degradation [PATH:ko00071];Lipid metabolism;Metabolism;K00232 E1.3.3.6: ACOX1: ACOX3; acyl-CoA oxidase [EC:1.3.3.6]|alpha-Linolenic acid metabolism [PATH:ko00592];Lipid metabolism;Metabolism;K00232 E1.3.3.6: ACOX1: ACOX3; acyl-CoA oxidase [EC:1.3.3.6]|Biosynthesis of un…
Unigene_134	thioredoxin H-type 7	thioredoxin H-type 1	thioredoxin H-type 1	unnamed protein product [Vitis vinifera]	GO:0005737;cytoplasm;Cellular Component|GO:0015035;protein disulfide oxidoreductase activity;Molecular Function|GO:0045454;cell redox homeostasis;Biological Process|GO:0006662;glycerol ether metabolic process;Biological Process	EC-3.5.1.52 peptide-N<small><sup>4</sup></small>-;IAA conjugate biosynthesis II:urea degradation II:(Z)-2-methylureidoacrylate peracid + H2O = (Z)-2-methyl-peroxyaminoacrylate + ammonia + CO2:indole-3-acetate activation I	NOD-like receptor signaling pathway [PATH:ko04621];Immune system;Organismal Systems;K03671 trxA; thioredoxin 1|Fluid shear stress and atherosclerosis [PATH:ko05418];Cardiovascular diseases;Human Diseases;K03671 trxA; thioredoxin 1
Unigene_135	protein kinase family protein	SOS3-interacting protein 3	CBL-interacting protein kinase 20	CBL-interacting serine/threonine-protein kinase, putative [Ricinus communis]"	GO:0005783;endoplasmic reticulum;Cellular Component|GO:0005524;ATP binding;Molecular Function|GO:0004674;protein serine/threonine kinase activity;Molecular Function|GO:0010540;basipetal auxin transport;Biological Process|GO:0042538;hyperosmotic salinity response;Biological Process|GO:0007275;multicellular organismal development;Biological Process|GO:0009651;response to salt stress;Biological Proc…	EC-2.7.11.1 non-specific serine/threonine protein kinase;lipid-dependent phytate biosynthesis II (via Ins(1,3,4)P3):pyridoxal 5'-phosphate salvage pathway:lipid-dependent phytate biosynthesis I (via Ins(1,4,5)P3):farnesylcysteine salvage pathway:salvage pathways of pyrimidine ribonucleotides:phytol salvage pathway
Unigene_136	ubiquitin 11	polyubiquitin 10	polyubiquitin 10	PREDICTED: polyubiquitin-like [Glycine max]	GO:0005737;cytoplasm;Cellular Component|GO:0005634;nucleus;Cellular Component|GO:0005840;ribosome;Cellular Component|GO:0003735;structural constituent of ribosome;Molecular Function|GO:0006412;translation;Biological Process|GO:0006511;ubiquitin-dependent protein catabolic process;Biological Process	NA	Ribosome [PATH:ko03010];Translation;Genetic Information Processing;K02927 RP-L40e: RPL40; large subunit ribosomal protein L40e|PPAR signaling pathway [PATH:ko03320];Endocrine system;Organismal Systems;K08770 UBC; ubiquitin C
Unigene_137	NA	Thiamin diphosphate-binding fold (THDP-binding) superfamily protein	Thiamin diphosphate-binding fold (THDP-binding) superfamily protein	unnamed protein product [Vitis vinifera]"	GO:0005759;mitochondrial matrix;Cellular Component|GO:0005739;mitochondrion;Cellular Component|GO:0003863;3-methyl-2-oxobutanoate dehydrogenase (2-methylpropanoyl-transferring) activity;Molecular Function|GO:0046872;metal ion binding;Molecular Function	EC-1.2.4.4 3-methyl-2-oxobutanoate dehydrogenase;sorgoleone biosynthesis:glucosinolate biosynthesis from phenylalanine:2-oxoisovalerate decarboxylation to isobutanoyl-CoA:sesamin biosynthesis:aerobic respiration (alternative oxidase pathway):(S)-3-methyl-2-oxopentanoate + coenzyme A + NAD+ -> 2-methylbutanoyl-CoA + CO2 + NADH:salicin biosynthesis:3-methyl-2-oxobutanoate + coenzyme A + NAD+ -> iso…	Propanoate metabolism [PATH:ko00640];Carbohydrate metabolism;Metabolism;K00166 BCKDHA: bkdA1; 2-oxoisovalerate dehydrogenase E1 component alpha subunit [EC:1.2.4.4]|Valine: leucine and isoleucine degradation [PATH:ko00280];Amino acid metabolism;Metabolism;K00166 BCKDHA: bkdA1; 2-oxoisovalerate dehydrogenase E1 component alpha subunit [EC:1.2.4.4]
Unigene_138	TRICHOME BIREFRINGENCE-LIKE 18	N-terminal nucleophile aminohydrolases (Ntn hydrolases) superfamily protein	N-terminal nucleophile aminohydrolases (Ntn hydrolases) superfamily protein	hypothetical protein VITISV_024290 [Vitis vinifera]	GO:0004067;asparaginase activity;Molecular Function|GO:0008798;beta-aspartyl-peptidase activity;Molecular Function|GO:0033345;asparagine catabolic process via L-aspartate;Biological Process|GO:0051604;protein maturation;Biological Process	EC-3.4.19.5 beta -aspartyl-peptidase
Unigene_139	NA	FKBP-type peptidyl-prolyl cis-trans isomerase family protein	rotamase FKBP 1	predicted protein [Populus trichocarpa]	GO:0016020;membrane;Cellular Component|GO:0005634;nucleus;Cellular Component|GO:0005773;vacuole;Cellular Component|GO:0005528;FK506 binding;Molecular Function|GO:0003755;peptidyl-prolyl cis-trans isomerase activity;Molecular Function|GO:0070370;cellular heat acclimation;Biological Process|GO:0018208;peptidyl-proline modification;Biological Process|GO:0006457;protein folding;Biological Process|GO:…	EC-5.2.1.8 peptidylprolyl isomerase;abscisic acid biosynthesis:5-deoxystrigol biosynthesis:coumarin biosynthesis (via 2-coumarate):abscisic acid biosynthesis shunt:esculetin biosynthesis	Estrogen signaling pathway [PATH:ko04915];Endocrine system;Organismal Systems;K09571 FKBP4_5; FK506-binding protein 4/5 [EC:5.2.1.8]
Unigene_140	Cation efflux family protein	Phosphoglycerate mutase, 2,3-bisphosphoglycerate-independent	Phosphoglycerate mutase, 2,3-bisphosphoglycerate-independent	phosphoglyceromutase [Mesembryanthemum crystallinum]"	GO:0005737;cytoplasm;Cellular Component|GO:0030145;manganese ion binding;Molecular Function|GO:0004619;phosphoglycerate mutase activity;Molecular Function|GO:0006007;glucose catabolic process;Biological Process|GO:0006096;glycolytic process;Biological Process	EC-5.4.2.1 phosphoglycerate mutase;gluconeogenesis I:xylose degradation IV:glycolysis I:glycolysis IV (plant cytosol):Rubisco shunt:glycolysis II (from fructose-6P)	Carbon metabolism [PATH:ko01200];Overview;Metabolism;K15633 gpmI; 2:3-bisphosphoglycerate-independent phosphoglycerate mutase [EC:5.4.2.12]|Biosynthesis of amino acids [PATH:ko01230];Overview;Metabolism;K15633 gpmI; 2:3-bisphosphoglycerate-independent phosphoglycerate mutase [EC:5.4.2.12]|Glycolysis / Gluconeogenesis [PATH:ko00010];Carbohydrate metabolism;Metabolism;K15633 gpmI; 2:3-bisphosphogly…
Unigene_141	Chitinase family protein	basic chitinase	basic chitinase	chitinase [Musa AB Group]	GO:0005576;extracellular region;Cellular Component|GO:0008061;chitin binding;Molecular Function|GO:0004568;chitinase activity;Molecular Function|GO:0016998;cell wall macromolecule catabolic process;Biological Process|GO:0006032;chitin catabolic process;Biological Process|GO:0050832;defense response to fungus;Biological Process|GO:0031640;killing of cells of other organism;Biological Process|GO:00…	EC-3.2.1.14 chitinase;starch degradation II:dhurrin degradation:fructan degradation:stachyose degradation:dalcochinin biosynthesis:chitin degradation II:DIMBOA-glucoside activation	Amino sugar and nucleotide sugar metabolism [PATH:ko00520];Carbohydrate metabolism;Metabolism;K20547 CHIB; basic endochitinase B [EC:3.2.1.14]|MAPK signaling pathway - plant [PATH:ko04016];Signal transduction;Environmental Information Processing;K20547 CHIB; basic endochitinase B [EC:3.2.1.14]
Unigene_142	Ribonuclease inhibitor	nicotinate phosphoribosyltransferase 2	nicotinate phosphoribosyltransferase 1	PREDICTED: nicotinate phosphoribosyltransferase-like [Vitis vinifera]	GO:0005829;cytosol;Cellular Component|GO:0016874;ligase activity;Molecular Function|GO:0004516;nicotinate phosphoribosyltransferase activity;Molecular Function|GO:0004514;nicotinate-nucleotide diphosphorylase (carboxylating) activity;Molecular Function|GO:0009435;NAD biosynthetic process;Biological Process|GO:0019358;nicotinate nucleotide salvage;Biological Process|GO:0006979;response to oxidativ…	EC-2.4.2.11 nicotinate phosphoribosyltransferase;histidine biosynthesis:urate biosynthesis/inosine 5'-phosphate degradation:pyridine nucleotide cycling (plants):xylan biosynthesis:adenosine nucleotides degradation II	Nicotinate and nicotinamide metabolism [PATH:ko00760];Metabolism of cofactors and vitamins;Metabolism;K00763 pncB: NAPRT1; nicotinate phosphoribosyltransferase [EC:6.3.4.21]
Unigene_143	ATP-citrate lyase A-3	ATP-citrate lyase A-3	ATP-citrate lyase A-3	predicted protein [Populus trichocarpa]	GO:0005829;cytosol;Cellular Component|GO:0005524;ATP binding;Molecular Function|GO:0003878;ATP citrate synthase activity;Molecular Function|GO:0006629;lipid metabolic process;Biological Process	EC-2.3.3.8 ATP citrate synthase;acetyl-CoA biosynthesis III (from citrate):homomethionine biosynthesis:aliphatic glucosinolate biosynthesis, side chain elongation cycle:reductive TCA cycle I	Citrate cycle (TCA cycle) [PATH:ko00020];Carbohydrate metabolism;Metabolism;K01648 ACLY; ATP citrate (pro-S)-lyase [EC:2.3.3.8]|Carbon fixation pathways in prokaryotes [PATH:ko00720];Energy metabolism;Metabolism;K01648 ACLY; ATP citrate (pro-S)-lyase [EC:2.3.3.8]
Unigene_144	Peptidase C13 family	gamma vacuolar processing enzyme	gamma vacuolar processing enzyme	vacuolar processing enzyme [Malus hupehensis var. mengshanensis]	GO:0004197;cysteine-type endopeptidase activity;Molecular Function	EC-3.4.22.34 legumain	Lysosome [PATH:ko04142];Transport and catabolism;Cellular Processes;K01369 LGMN; legumain [EC:3.4.22.34]|Antigen processing and presentation [PATH:ko04612];Immune system;Organismal Systems;K01369 LGMN; legumain [EC:3.4.22.34]
Unigene_145	CONSTANS-like 9	CONSTANS-like 9	CONSTANS-like 9	unnamed protein product [Vitis vinifera]"	GO:0005634;nucleus;Cellular Component|GO:0003700;sequence-specific DNA binding transcription factor activity;Molecular Function|GO:0008270;zinc ion binding;Molecular Function|GO:0007623;circadian rhythm;Biological Process|GO:0048579;negative regulation of long-day photoperiodism, flowering;Biological Process|GO:0006355;regulation of transcription, DNA-templated";Biological Process|GO:0005739;mito…	EC-3.1.2.4 3-hydroxyisobutyryl-CoA hydrolase;indole-3-acetate activation II:chlorogenic acid biosynthesis I:valine degradation I:IAA biosynthesis VII:phenylpropanoid biosynthesis:salicylate biosynthesis II:phaselate biosynthesis:docosahexanoate biosynthesis I:beta-alanine biosynthesis II	Carbon metabolism [PATH:ko01200];Overview;Metabolism;K05605 HIBCH; 3-hydroxyisobutyryl-CoA hydrolase [EC:3.1.2.4]|Propanoate metabolism [PATH:ko00640];Carbohydrate metabolism;Metabolism;K05605 HIBCH; 3-hydroxyisobutyryl-CoA hydrolase [EC:3.1.2.4]|Valine: leucine and isoleucine degradation [PATH:ko00280];Amino acid metabolism;Metabolism;K05605 HIBCH; 3-hydroxyisobutyryl-CoA hydrolase [EC:3.1.2.4]|…
Unigene_146	formate dehydrogenase	D-3-phosphoglycerate dehydrogenase	D-3-phosphoglycerate dehydrogenase	d-3-phosphoglycerate dehydrogenase, putative [Ricinus communis]"	GO:0005743;mitochondrial inner membrane;Cellular Component|GO:0070469;respiratory chain;Cellular Component|GO:0008121;ubiquinol-cytochrome-c reductase activity;Molecular Function|GO:0022900;electron transport chain;Biological Process|GO:0009507;chloroplast;Cellular Component|GO:0009570;chloroplast stroma;Cellular Component|GO:0016020;membrane;Cellular Component|GO:0005739;mitochondrion;Cellular C…	EC-1.1.1.95 phosphoglycerate dehydrogenase;detoxification of reactive carbonyls in chloroplasts:sorgoleone biosynthesis:glucosinolate biosynthesis from phenylalanine:IAA biosynthesis VII:phaseic acid biosynthesis:homomethionine biosynthesis:t-anethole biosynthesis:serine biosynthesis:methylglyoxal degradation III:D-threo-isocitrate + NADP+ <--> 2-oxoglutarate + CO2 + NADPH:D-threo-isocitrate + NA…	Carbon metabolism [PATH:ko01200];Overview;Metabolism;K00058 serA: PHGDH; D-3-phosphoglycerate dehydrogenase [EC:1.1.1.95]|Biosynthesis of amino acids [PATH:ko01230];Overview;Metabolism;K00058 serA: PHGDH; D-3-phosphoglycerate dehydrogenase [EC:1.1.1.95]|Methane metabolism [PATH:ko00680];Energy metabolism;Metabolism;K00058 serA: PHGDH; D-3-phosphoglycerate dehydrogenase [EC:1.1.1.95]|Glycine: seri…
Unigene_147	methionine gamma-lyase	early-responsive to dehydration stress protein (ERD4)	early-responsive to dehydration stress protein (ERD4)	unnamed protein product [Vitis vinifera]	GO:0005794;Golgi apparatus;Cellular Component|GO:0000139;Golgi membrane;Cellular Component|GO:0016021;integral component of membrane;Cellular Component|GO:0005886;plasma membrane;Cellular Component|GO:0009506;plasmodesma;Cellular Component|GO:0006811;ion transport;Biological Process|GO:0005829;cytosol;Cellular Component|GO:0018826;methionine gamma-lyase activity;Molecular Function|GO:0030170;pyri…	EC-4.4.1.8 cystathionine beta -lyase;seleno-amino acid biosynthesis:methionine biosynthesis II
Unigene_148	seed imbibition 1	seed imbibition 1	seed imbibition 1	unnamed protein product [Vitis vinifera]	GO:0047274;galactinol-sucrose galactosyltransferase activity;Molecular Function|GO:0005975;carbohydrate metabolic process;Biological Process	EC-2.4.1.67 galactinol-raffinose galactosyltransferase;IAA conjugate biosynthesis II:kaempferol glucoside biosynthesis (Arabidopsis):ajugose biosynthesis II (galactinol-independent):IAA degradation IV:fructan biosynthesis:B series fagopyritols biosynthesis:cytokinins 9-N-glucoside biosynthesis:superpathway of anthocyanin biosynthesis (from cyanidin and cyanidin 3-O-glucoside):daphnetin modificati…	Galactose metabolism [PATH:ko00052];Carbohydrate metabolism;Metabolism;K06617 E2.4.1.82; raffinose synthase [EC:2.4.1.82]
Unigene_149	Carbohydrate-binding-like fold	catalytics;carbohydrate kinases;phosphoglucan, water dikinases	catalytics;carbohydrate kinases;phosphoglucan, water dikinases	PREDICTED: phosphoglucan, water dikinase, chloroplastic-like [Vitis vinifera]"	GO:0009507;chloroplast;Cellular Component|GO:0009570;chloroplast stroma;Cellular Component|GO:0009536;plastid;Cellular Component|GO:0005524;ATP binding;Molecular Function|GO:0019200;carbohydrate kinase activity;Molecular Function|GO:0046872;metal ion binding;Molecular Function|GO:0051752;phosphoglucan, water dikinase activity;Molecular Function|GO:2001070;starch binding;Molecular Function|GO:0046…	EC-2.7.9.5 phosphoglucan, water dikinase;starch degradation II
Unigene_150	auxin response factor 6	auxin response factor 8	auxin response factor 6	PREDICTED: auxin response factor 8-like [Vitis vinifera]	GO:0005634;nucleus;Cellular Component|GO:0003677;DNA binding;Molecular Function|GO:0003700;sequence-specific DNA binding transcription factor activity;Molecular Function|GO:0009734;auxin-activated signaling pathway;Biological Process|GO:0009855;determination of bilateral symmetry;Biological Process|GO:0048439;flower morphogenesis;Biological Process|GO:0048507;meristem development;Biological Proce…	NA
Unigene_151	BEL1-like homeodomain 1	Plant stearoyl-acyl-carrier-protein desaturase family protein	Plant stearoyl-acyl-carrier-protein desaturase family protein	stearoyl-acyl-carrier protein desaturase [Macadamia tetraphylla]	GO:0009507;chloroplast;Cellular Component|GO:0045300;acyl-[acyl-carrier-protein] desaturase activity;Molecular Function|GO:0046872;metal ion binding;Molecular Function|GO:0006633;fatty acid biosynthetic process;Biological Process|GO:0005737;cytoplasm;Cellular Component|GO:0005634;nucleus;Cellular Component|GO:0003677;DNA binding;Molecular Function|GO:0046982;protein heterodimerization activity;Mo…	EC-1.14.19.2 acyl-[acyl-carrier-protein] desaturase;sorgoleone biosynthesis:glucosinolate biosynthesis from phenylalanine:gamma-linolenate biosynthesis I (plants):IAA biosynthesis VII:betulinate biosynthesis:eicosapentaenoate biosynthesis I (algae):spermidine hydroxycinnamic acid conjugates biosynthesis:gibberellin inactivation III (epoxidation):ubiquinol-9 biosynthesis (eukaryotic):oleanolate bi…	Fatty acid metabolism [PATH:ko01212];Overview;Metabolism;K03921 FAB2: SSI2: desA1; acyl-[acyl-carrier-protein] desaturase [EC:1.14.19.2 1.14.19.11 1.14.19.26]|Fatty acid biosynthesis [PATH:ko00061];Lipid metabolism;Metabolism;K03921 FAB2: SSI2: desA1; acyl-[acyl-carrier-protein] desaturase [EC:1.14.19.2 1.14.19.11 1.14.19.26]|Biosynthesis of unsaturated fatty acids [PATH:ko01040];Lipid metabolism…
Unigene_152	O-methyltransferase 1	O-methyltransferase family protein	O-methyltransferase family protein	PREDICTED: tabersonine 16-O-methyltransferase [Vitis vinifera]	GO:0008171;O-methyltransferase activity;Molecular Function|GO:0046872;metal ion binding;Molecular Function|GO:0003676;nucleic acid binding;Molecular Function|GO:0004523;RNA-DNA hybrid ribonuclease activity;Molecular Function	EC-2.1.1.150 isoflavone 7-O-methyltransferase;cyclopropane and cyclopropene fatty acid biosynthesis:sorgoleone biosynthesis:isoflavonoid biosynthesis I:bixin biosynthesis:S-adenosyl-L-methionine cycle II:spermidine hydroxycinnamic acid conjugates biosynthesis:beta-alanine betaine biosynthesis:t-anethole biosynthesis:homogalacturonan biosynthesis:plastoquinol-9 biosynthesis I:daphnetin modificatio…	Stilbenoid: diarylheptanoid and gingerol biosynthesis [PATH:ko00945];Biosynthesis of other secondary metabolites;Metabolism;K16040 ROMT; trans-resveratrol di-O-methyltransferase [EC:2.1.1.240]
Unigene_153	Unknown gene	Ribulose bisphosphate carboxylase (small chain) family protein	ribulose bisphosphate carboxylase small chain 1A	ribulose bisphosphate carboxylase [Lemna gibba]"	GO:0009507;chloroplast;Cellular Component|GO:0004497;monooxygenase activity;Molecular Function|GO:0016984;ribulose-bisphosphate carboxylase activity;Molecular Function|GO:0009853;photorespiration;Biological Process|GO:0019253;reductive pentose-phosphate cycle;Biological Process	EC-4.1.1.39 ribulose-bisphosphate carboxylase;Calvin-Benson-Bassham cycle:D-threo-isocitrate + NADP+ <--> 2-oxoglutarate + CO2 + NADPH:choline biosynthesis I:D-threo-isocitrate + NADP+ -> 2-oxoglutarate + CO2 + NADPH:ubiquinol-9 biosynthesis (eukaryotic):ubiquinol-10 biosynthesis (eukaryotic):photorespiration:Rubisco shunt:UDP-D-apiose biosynthesis (from UDP-D-glucuronate)	Carbon metabolism [PATH:ko01200];Overview;Metabolism;K01602 rbcS; ribulose-bisphosphate carboxylase small chain [EC:4.1.1.39]|Glyoxylate and dicarboxylate metabolism [PATH:ko00630];Carbohydrate metabolism;Metabolism;K01602 rbcS; ribulose-bisphosphate carboxylase small chain [EC:4.1.1.39]|Carbon fixation in photosynthetic organisms [PATH:ko00710];Energy metabolism;Metabolism;K01602 rbcS; ribulose-…
Unigene_154	proline-rich family protein	plasma membrane intrinsic protein 2	plasma membrane intrinsic protein 2	AF196966_1 hexokinase [Citrus sinensis]	GO:0016021;integral component of membrane;Cellular Component|GO:0005886;plasma membrane;Cellular Component|GO:0005215;transporter activity;Molecular Function|GO:0009707;chloroplast outer membrane;Cellular Component|GO:0005524;ATP binding;Molecular Function|GO:0004396;hexokinase activity;Molecular Function|GO:0006096;glycolytic process;Biological Process	EC-2.7.1.1 hexokinase;starch degradation I:lipid-dependent phytate biosynthesis II (via Ins(1,3,4)P3):sucrose degradation III:pyridoxal 5'-phosphate salvage pathway:lipid-dependent phytate biosynthesis I (via Ins(1,4,5)P3):farnesylcysteine salvage pathway:salvage pathways of pyrimidine ribonucleotides:phytol salvage pathway	Carbon metabolism [PATH:ko01200];Overview;Metabolism;K00844 HK; hexokinase [EC:2.7.1.1]|Glycolysis / Gluconeogenesis [PATH:ko00010];Carbohydrate metabolism;Metabolism;K00844 HK; hexokinase [EC:2.7.1.1]|Fructose and mannose metabolism [PATH:ko00051];Carbohydrate metabolism;Metabolism;K00844 HK; hexokinase [EC:2.7.1.1]|Galactose metabolism [PATH:ko00052];Carbohydrate metabolism;Metabolism;K00844 HK…
Unigene_155	ADPGLC-PPase large subunit	ADP glucose pyrophosphorylase 1	ADP glucose pyrophosphorylase 1	AF249915_1 ADP-glucose pyrophosphorylase catalytic subunit [Perilla frutescens]	GO:0009507;chloroplast;Cellular Component|GO:0005524;ATP binding;Molecular Function|GO:0008878;glucose-1-phosphate adenylyltransferase activity;Molecular Function|GO:0005978;glycogen biosynthetic process;Biological Process|GO:0019252;starch biosynthetic process;Biological Process	EC-2.7.7.27 glucose-1-phosphate adenylyltransferase;phosphatidylcholine biosynthesis IV:flavin biosynthesis I (bacteria and plants):starch biosynthesis	Starch and sucrose metabolism [PATH:ko00500];Carbohydrate metabolism;Metabolism;K00975 glgC; glucose-1-phosphate adenylyltransferase [EC:2.7.7.27]|Amino sugar and nucleotide sugar metabolism [PATH:ko00520];Carbohydrate metabolism;Metabolism;K00975 glgC; glucose-1-phosphate adenylyltransferase [EC:2.7.7.27]|Biofilm formation - Escherichia coli [PATH:ko02026];Cellular community - prokaryotes;Cellul…
Unigene_156	lipoamide dehydrogenase 2	mitochondrial lipoamide dehydrogenase 1	mitochondrial lipoamide dehydrogenase 1	dihydrolipoamide dehydrogenase [Gossypium hirsutum]	GO:0048046;apoplast;Cellular Component|GO:0005759;mitochondrial matrix;Cellular Component|GO:0005747;mitochondrial respiratory chain complex I;Cellular Component|GO:0005739;mitochondrion;Cellular Component|GO:0005524;ATP binding;Molecular Function|GO:0050897;cobalt ion binding;Molecular Function|GO:0005507;copper ion binding;Molecular Function|GO:0004148;dihydrolipoyl dehydrogenase activity;Molec…	EC-1.8.1.4 dihydrolipoyl dehydrogenase;sorgoleone biosynthesis:glucosinolate biosynthesis from phenylalanine:glycine + tetrahydrofolate + NAD+ -> ammonia + CO2 + 5,10-methylenetetrahydrofolate + NADH + H+:pyruvate + coenzyme A + NAD+ -> acetyl-CoA + CO2 + NADH:2-oxoglutarate decarboxylation to succinyl-CoA:2-oxoisovalerate decarboxylation to isobutanoyl-CoA:sesamin biosynthesis:2-oxoglutarate + c…	Carbon metabolism [PATH:ko01200];Overview;Metabolism;K00382 DLD: lpd: pdhD; dihydrolipoamide dehydrogenase [EC:1.8.1.4]|Glycolysis / Gluconeogenesis [PATH:ko00010];Carbohydrate metabolism;Metabolism;K00382 DLD: lpd: pdhD; dihydrolipoamide dehydrogenase [EC:1.8.1.4]|Citrate cycle (TCA cycle) [PATH:ko00020];Carbohydrate metabolism;Metabolism;K00382 DLD: lpd: pdhD; dihydrolipoamide dehydrogenase [EC…
Unigene_157	Transketolase family protein	Deoxyxylulose-5-phosphate synthase	Deoxyxylulose-5-phosphate synthase	1-deoxyxylulose-5-phosphate synthase, putative [Ricinus communis]"	GO:0009507;chloroplast;Cellular Component|GO:0008661;1-deoxy-D-xylulose-5-phosphate synthase activity;Molecular Function|GO:0046872;metal ion binding;Molecular Function|GO:0052865;1-deoxy-D-xylulose 5-phosphate biosynthetic process;Biological Process|GO:0016114;terpenoid biosynthetic process;Biological Process|GO:0009228;thiamine biosynthetic process;Biological Process	EC-2.2.1.7 1-deoxy-D-xylulose-5-phosphate synthase;methylerythritol phosphate pathway	Thiamine metabolism [PATH:ko00730];Metabolism of cofactors and vitamins;Metabolism;K01662 dxs; 1-deoxy-D-xylulose-5-phosphate synthase [EC:2.2.1.7]|Terpenoid backbone biosynthesis [PATH:ko00900];Metabolism of terpenoids and polyketides;Metabolism;K01662 dxs; 1-deoxy-D-xylulose-5-phosphate synthase [EC:2.2.1.7]
Unigene_158	malate dehydrogenase	peroxisomal NAD-malate dehydrogenase 2	peroxisomal NAD-malate dehydrogenase 1	unnamed protein product [Vitis vinifera]"	GO:0009514;glyoxysome;Cellular Component|GO:0030060;L-malate dehydrogenase activity;Molecular Function|GO:0006097;glyoxylate cycle;Biological Process|GO:0006108;malate metabolic process;Biological Process|GO:0006099;tricarboxylic acid cycle;Biological Process	EC-1.1.1.37 malate dehydrogenase;homoserine biosynthesis:gluconeogenesis I:detoxification of reactive carbonyls in chloroplasts:TCA cycle variation V (plant):sorgoleone biosynthesis:glucosinolate biosynthesis from phenylalanine:IAA biosynthesis VII:phaseic acid biosynthesis:homomethionine biosynthesis:TCA cycle II (eukaryotic):t-anethole biosynthesis:methylglyoxal degradation III:superpathway of …	Carbon metabolism [PATH:ko01200];Overview;Metabolism;K00026 MDH2; malate dehydrogenase [EC:1.1.1.37]|Citrate cycle (TCA cycle) [PATH:ko00020];Carbohydrate metabolism;Metabolism;K00026 MDH2; malate dehydrogenase [EC:1.1.1.37]|Pyruvate metabolism [PATH:ko00620];Carbohydrate metabolism;Metabolism;K00026 MDH2; malate dehydrogenase [EC:1.1.1.37]|Glyoxylate and dicarboxylate metabolism [PATH:ko00630];C…
Unigene_159	TAPETUM 1	NAD(P)-binding Rossmann-fold superfamily protein	NAD(P)-binding Rossmann-fold superfamily protein	predicted protein [Populus trichocarpa]	GO:0016491;oxidoreductase activity;Molecular Function	EC-1.1.1.288 xanthoxin dehydrogenase;detoxification of reactive carbonyls in chloroplasts:sorgoleone biosynthesis:alanine degradation II (to D-lactate):glucosinolate biosynthesis from phenylalanine:xylose degradation IV:IAA biosynthesis VII:phaseic acid biosynthesis:abscisic acid biosynthesis:homomethionine biosynthesis:t-anethole biosynthesis:methylglyoxal degradation III:D-threo-isocitrate + NA…
Unigene_160	Rab escort protein	RAB GDP dissociation inhibitor 2	guanosine nucleotide diphosphate dissociation inhibitor 1	predicted protein [Populus trichocarpa]	GO:0048046;apoplast;Cellular Component|GO:0005829;cytosol;Cellular Component|GO:0009506;plasmodesma;Cellular Component|GO:0005096;GTPase activator activity;Molecular Function|GO:0005093;Rab GDP-dissociation inhibitor activity;Molecular Function|GO:0015031;protein transport;Biological Process|GO:0050790;regulation of catalytic activity;Biological Process|GO:0005794;Golgi apparatus;Cellular Compone…	EC-2.7.8.27 sphingomyelin synthase;phosphatidylcholine biosynthesis IV:phosphatidylcholine biosynthesis II:phosphatidylcholine biosynthesis III:diacylglycerol biosynthesis (PUFA enrichment in oilseed):sphingomyelin metabolism:|EC-2.7.8.27 sphingomyelin synthase;EC-6.3.2.19 ubiquitin-protein ligase;phosphatidylcholine biosynthesis IV:phosphatidylcholine biosynthesis II:phosphatidylcholine biosynth…
Unigene_161	selenium-binding protein 1	selenium-binding protein 1	selenium-binding protein 1	predicted protein [Populus trichocarpa]	GO:0005829;cytosol;Cellular Component|GO:0009506;plasmodesma;Cellular Component|GO:0008430;selenium binding;Molecular Function|GO:0071291;cellular response to selenium ion;Biological Process|GO:0046686;response to cadmium ion;Biological Process|GO:0042542;response to hydrogen peroxide;Biological Process|GO:0000103;sulfate assimilation;Biological Process	NA
Unigene_162	SH3 domain-containing protein	SH3 domain-containing protein	SH3 domain-containing protein	PREDICTED: putative peroxisomal-coenzyme A synthetase-like [Vitis vinifera]	GO:0030054;cell junction;Cellular Component|GO:0042995;cell projection;Cellular Component|GO:0031901;early endosome membrane;Cellular Component|GO:0002102;podosome;Cellular Component|GO:0008289;lipid binding;Molecular Function|GO:0006897;endocytosis;Biological Process|GO:0005739;mitochondrion;Cellular Component|GO:0016787;hydrolase activity;Molecular Function|GO:0046872;metal ion binding;Molecula…	EC-6.2.1.3 long-chain-fatty-acid-CoA ligase;sporopollenin precursor biosynthesis:IAA biosynthesis VII:phosphatidylcholine acyl editing:trans-cinnamoyl-CoA biosynthesis:fatty acid activation:fatty acid biosynthesis (plant mitochondria):fatty acid beta-oxidation II (peroxisome):arachidonate biosynthesis:6-gingerol analog biosynthesis:jasmonic acid biosynthesis:docosahexanoate biosynthesis I:linolea…	Protein export [PATH:ko03060];Folding: sorting and degradation;Genetic Information Processing;K03116 tatA; sec-independent protein translocase protein TatA|Bacterial secretion system [PATH:ko03070];Membrane transport;Environmental Information Processing;K03116 tatA; sec-independent protein translocase protein TatA
Unigene_163	SHV3-like 3	gamma subunit of Mt ATP synthase	gamma subunit of Mt ATP synthase	mitochondrial ATP synthase gamma chain [Elaeis guineensis]	GO:0005743;mitochondrial inner membrane;Cellular Component|GO:0045261;proton-transporting ATP synthase complex, catalytic core F(1);Cellular Component|GO:0046933;proton-transporting ATP synthase activity, rotational mechanism;Molecular Function|GO:0046961;proton-transporting ATPase activity, rotational mechanism;Molecular Function|GO:0015986;ATP synthesis coupled proton transport";Biological Proc…	NA	Oxidative phosphorylation [PATH:ko00190];Energy metabolism;Metabolism;K02136 ATPeF1G: ATP5C1: ATP3; F-type H+-transporting ATPase subunit gamma|Alzheimer's disease [PATH:ko05010];Neurodegenerative diseases;Human Diseases;K02136 ATPeF1G: ATP5C1: ATP3; F-type H+-transporting ATPase subunit gamma|Parkinson's disease [PATH:ko05012];Neurodegenerative diseases;Human Diseases;K02136 ATPeF1G: ATP5C1: ATP…
Unigene_164	beta-amylase 6	4-(cytidine 5\'-phospho)-2-C-methyl-D-erithritol kinase	4-(cytidine 5\'-phospho)-2-C-methyl-D-erithritol kinase	unnamed protein product [Vitis vinifera]"	GO:0009570;chloroplast stroma;Cellular Component|GO:0009509;chromoplast;Cellular Component|GO:0050515;4-(cytidine 5'-diphospho)-2-C-methyl-D-erythritol kinase activity;Molecular Function|GO:0005524;ATP binding;Molecular Function|GO:0006783;heme biosynthetic process;Biological Process|GO:0019288;isopentenyl diphosphate biosynthetic process, methylerythritol 4-phosphate pathway;Biological Process|G…	EC-2.7.1.148 4-;starch degradation I:lipid-dependent phytate biosynthesis II (via Ins(1,3,4)P3):sucrose degradation III:methylerythritol phosphate pathway:pyridoxal 5'-phosphate salvage pathway:lipid-dependent phytate biosynthesis I (via Ins(1,4,5)P3):farnesylcysteine salvage pathway:salvage pathways of pyrimidine ribonucleotides:phytol salvage pathway	Terpenoid backbone biosynthesis [PATH:ko00900];Metabolism of terpenoids and polyketides;Metabolism;K00919 ispE; 4-diphosphocytidyl-2-C-methyl-D-erythritol kinase [EC:2.7.1.148]
Unigene_165	ARM repeat superfamily protein	Translation initiation factor IF2/IF5	Translation initiation factor IF2/IF5	predicted protein [Populus trichocarpa]	GO:0005525;GTP binding;Molecular Function|GO:0003743;translation initiation factor activity;Molecular Function	NA	RNA transport [PATH:ko03013];Translation;Genetic Information Processing;K03262 EIF5; translation initiation factor 5|Apoptosis - fly [PATH:ko04214];Cell growth and death;Cellular Processes;K03262 EIF5; translation initiation factor 5
Unigene_166	TLC ATP/ADP transporter	ARM repeat superfamily protein	nucleotide transporter 1	PREDICTED: receptor-like protein kinase THESEUS 1-like [Vitis vinifera]	GO:0009941;chloroplast envelope;Cellular Component|GO:0031969;chloroplast membrane;Cellular Component|GO:0016021;integral component of membrane;Cellular Component|GO:0016020;membrane;Cellular Component|GO:0009536;plastid;Cellular Component|GO:0005524;ATP binding;Molecular Function|GO:0005471;ATP:ADP antiporter activity;Molecular Function|GO:0015866;ADP transport;Biological Process|GO:0015867;ATP …	EC-2.7.11.1 non-specific serine/threonine protein kinase;lipid-dependent phytate biosynthesis II (via Ins(1,3,4)P3):pyridoxal 5'-phosphate salvage pathway:lipid-dependent phytate biosynthesis I (via Ins(1,4,5)P3):farnesylcysteine salvage pathway:salvage pathways of pyrimidine ribonucleotides:phytol salvage pathway
Unigene_167	cytochrome p450 71b5	cytochrome P450, family 76, subfamily C, polypeptide 4	cytochrome P450, family 76, subfamily C, polypeptide 4	putative ripening-related P-450 enzyme [Vitis vinifera]	GO:0005789;endoplasmic reticulum membrane;Cellular Component|GO:0016021;integral component of membrane;Cellular Component|GO:0020037;heme binding;Molecular Function|GO:0005506;iron ion binding;Molecular Function|GO:0016709;oxidoreductase activity, acting on paired donors, with incorporation or reduction of molecular oxygen, NAD(P)H as one donor, and incorporation of one atom of oxygen;Molecular F…	EC-1.14.13.71 N-methylcoclaurine 3'-monooxygenase;indole-3-acetate biosynthesis II:glucosinolate biosynthesis from trihomomethionine:soybean saponin I biosynthesis:sorgoleone biosynthesis:glucosinolate biosynthesis from phenylalanine:IAA biosynthesis VII:betulinate biosynthesis:spermidine hydroxycinnamic acid conjugates biosynthesis:phenylpropanoid biosynthesis:linamarin biosynthesis:gibberellin …
Unigene_168	L-Aspartase-like family protein	Nucleotide-diphospho-sugar transferases superfamily protein	Nucleotide-diphospho-sugar transferases superfamily protein	unnamed protein product [Vitis vinifera]"	GO:0009507;chloroplast;Cellular Component|GO:0009570;chloroplast stroma;Cellular Component|GO:0050518;2-C-methyl-D-erythritol 4-phosphate cytidylyltransferase activity;Molecular Function|GO:0019288;isopentenyl diphosphate biosynthetic process, methylerythritol 4-phosphate pathway";Biological Process	EC-2.7.7.60 2-<i>C-</i>methyl-D-erythritol 4-phosphate cytidylyltransferase;phosphatidylcholine biosynthesis IV:methylerythritol phosphate pathway	Terpenoid backbone biosynthesis [PATH:ko00900];Metabolism of terpenoids and polyketides;Metabolism;K00991 ispD; 2-C-methyl-D-erythritol 4-phosphate cytidylyltransferase [EC:2.7.7.60]
Unigene_169	flavonol synthase 1	2-oxoglutarate (2OG) and Fe(II)-dependent oxygenase superfamily protein	2-oxoglutarate (2OG) and Fe(II)-dependent oxygenase superfamily protein	PREDICTED: probable iron/ascorbate oxidoreductase DDB_G0283291-like isoform 1 [Vitis vinifera]	GO:0005506;iron ion binding;Molecular Function|GO:0016706;oxidoreductase activity, acting on paired donors, with incorporation or reduction of molecular oxygen, 2-oxoglutarate as one donor, and incorporation of one atom each of oxygen into both donors";Molecular Function	EC-4.2.1.78 S-norcoclaurine synthase;IAA biosynthesis VII:medicarpin biosynthesis:glyceollin biosynthesis I:arachidonate biosynthesis:6,7,4'-trihydroxyisoflavone biosynthesis:maackiain biosynthesis:lysine biosynthesis VI:docosahexanoate biosynthesis I:|EC-4.2.1.78 S-norcoclaurine synthase;EC-1.14.11.23 ; EC-1.14.11.9 flavonol synthase;flavanone 3-dioxygenase;IAA biosynthesis VII:medicarpin biosyn…
Unigene_170	TOPLESS-related 1	Transducin family protein / WD-40 repeat family protein	TOPLESS-related 1	unnamed protein product [Vitis vinifera]	GO:0005829;cytosol;Cellular Component|GO:0005634;nucleus;Cellular Component|GO:0042803;protein homodimerization activity;Molecular Function|GO:0009867;jasmonic acid mediated signaling pathway;Biological Process|GO:0045892;negative regulation of transcription, DNA-templated;Biological Process|GO:0010072;primary shoot apical meristem specification;Biological Process|GO:0009733;response to auxin;Bio…	EC-2.7.11.7 myosin-heavy-chain kinase;lipid-dependent phytate biosynthesis II (via Ins(1,3,4)P3):pyridoxal 5'-phosphate salvage pathway:lipid-dependent phytate biosynthesis I (via Ins(1,4,5)P3):farnesylcysteine salvage pathway:salvage pathways of pyrimidine ribonucleotides:phytol salvage pathway
Unigene_171	sucrose synthase 6	sucrose phosphate synthase 1F	sucrose phosphate synthase 1F	sucrose-phosphate synthase [Citrus unshiu]	GO:0046524;sucrose-phosphate synthase activity;Molecular Function|GO:0005986;sucrose biosynthetic process;Biological Process	EC-2.4.1.14 sucrose-phosphate synthase;IAA conjugate biosynthesis II:starch degradation I:kaempferol glucoside biosynthesis (Arabidopsis):ajugose biosynthesis II (galactinol-independent):IAA degradation IV:fructan biosynthesis:B series fagopyritols biosynthesis:cytokinins 9-N-glucoside biosynthesis:sucrose biosynthesis:superpathway of anthocyanin biosynthesis (from cyanidin and cyanidin 3-O-gluco…	Starch and sucrose metabolism [PATH:ko00500];Carbohydrate metabolism;Metabolism;K00696 E2.4.1.14; sucrose-phosphate synthase [EC:2.4.1.14]
Unigene_172	NA	NA	NA	predicted protein [Hordeum vulgare subsp. vulgare]	NA	NA	NA
Unigene_173	unfolded protein binding	NA	NA	NA	NA	NA	NA
Unigene_174	acyl-CoA oxidase 2	acyl-CoA oxidase 2	acyl-CoA oxidase 2	unnamed protein product [Vitis vinifera]"	GO:0005777;peroxisome;Cellular Component|GO:0003995;acyl-CoA dehydrogenase activity;Molecular Function|GO:0003997;acyl-CoA oxidase activity;Molecular Function|GO:0050660;flavin adenine dinucleotide binding;Molecular Function|GO:0006635;fatty acid beta-oxidation;Biological Process|GO:0001676;long-chain fatty acid metabolic process;Biological Process	EC-1.3.3.6 acyl-CoA oxidase;sorgoleone biosynthesis:glucosinolate biosynthesis from phenylalanine:IAA biosynthesis VII:fatty acid beta-oxidation II (peroxisome):sesamin biosynthesis:aerobic respiration (alternative oxidase pathway):6-gingerol analog biosynthesis:jasmonic acid biosynthesis:salicin biosynthesis:plant sterol biosynthesis:plant sterol biosynthesis II:fatty acid beta-oxidation V (unsa…	Fatty acid metabolism [PATH:ko01212];Overview;Metabolism;K00232 E1.3.3.6: ACOX1: ACOX3; acyl-CoA oxidase [EC:1.3.3.6]|Fatty acid degradation [PATH:ko00071];Lipid metabolism;Metabolism;K00232 E1.3.3.6: ACOX1: ACOX3; acyl-CoA oxidase [EC:1.3.3.6]|alpha-Linolenic acid metabolism [PATH:ko00592];Lipid metabolism;Metabolism;K00232 E1.3.3.6: ACOX1: ACOX3; acyl-CoA oxidase [EC:1.3.3.6]|Biosynthesis of un…
Unigene_175	3-ketoacyl-CoA synthase 3	transducin family protein / WD-40 repeat family protein	3-ketoacyl-CoA synthase 12	unnamed protein product [Vitis vinifera]	GO:0005681;spliceosomal complex;Cellular Component|GO:0006397;mRNA processing;Biological Process|GO:0008380;RNA splicing;Biological Process|GO:0005783;endoplasmic reticulum;Cellular Component|GO:0016020;membrane;Cellular Component|GO:0016747;transferase activity, transferring acyl groups other than amino-acyl groups;Molecular Function|GO:0006633;fatty acid biosynthetic process;Biological Process|…	EC-2.3.1.119 icosanoyl-CoA synthase;triacylglycerol biosynthesis (Chlamydomonas):sorgoleone biosynthesis:IAA biosynthesis VII:ornithine biosynthesis:superpathway of anthocyanin biosynthesis (from cyanidin and cyanidin 3-O-glucoside):fatty acid biosynthesis (plant mitochondria):phloridzin biosynthesis:L-Ndelta-acetylornithine biosynthesis:arachidonate biosynthesis:6-gingerol analog biosynthesis:su…
Unigene_176	beta-amylase 1	chloroplast beta-amylase	chloroplast beta-amylase	predicted protein [Populus trichocarpa]	GO:0009570;chloroplast stroma;Cellular Component|GO:0016161;beta-amylase activity;Molecular Function|GO:0000024;maltose biosynthetic process;Biological Process|GO:0009409;response to cold;Biological Process|GO:0005983;starch catabolic process;Biological Process	EC-3.2.1.2 beta -amylase;starch degradation II:dhurrin degradation:fructan degradation:stachyose degradation:dalcochinin biosynthesis:DIMBOA-glucoside activation:|EC-3.2.1.2 beta -amylase;EC-3.2.1.2 beta -amylase;starch degradation II:dhurrin degradation:fructan degradation:stachyose degradation:dalcochinin biosynthesis:DIMBOA-glucoside activation	Starch and sucrose metabolism [PATH:ko00500];Carbohydrate metabolism;Metabolism;K01177 E3.2.1.2; beta-amylase [EC:3.2.1.2]
Unigene_177	RING/U-box superfamily protein	branched-chain amino acid transaminase 2	branched-chain amino acid aminotransferase 5 / branched-chain amino acid transaminase 5 (BCAT5)	branched-chain amino acid aminotransferase, putative [Ricinus communis]"	GO:0009507;chloroplast;Cellular Component|GO:0009570;chloroplast stroma;Cellular Component|GO:0004084;branched-chain-amino-acid transaminase activity;Molecular Function|GO:0052656;L-isoleucine transaminase activity;Molecular Function|GO:0052654;L-leucine transaminase activity;Molecular Function|GO:0052655;L-valine transaminase activity;Molecular Function|GO:0009097;isoleucine biosynthetic process…	EC-2.6.1.42 branched-chain-amino-acid transaminase;indole-3-acetate biosynthesis II:glycine biosynthesis:isoleucine degradation I:glucosinolate biosynthesis from trihomomethionine:valine degradation I:isoleucine biosynthesis I (from threonine):homomethionine biosynthesis:glucosinolate biosynthesis from dihomomethionine:4-aminobutyrate degradation IV:photorespiration:glutamate degradation IV:valin…	2-Oxocarboxylic acid metabolism [PATH:ko01210];Overview;Metabolism;K00826 E2.6.1.42: ilvE; branched-chain amino acid aminotransferase [EC:2.6.1.42]|Biosynthesis of amino acids [PATH:ko01230];Overview;Metabolism;K00826 E2.6.1.42: ilvE; branched-chain amino acid aminotransferase [EC:2.6.1.42]|Cysteine and methionine metabolism [PATH:ko00270];Amino acid metabolism;Metabolism;K00826 E2.6.1.42: ilvE; …
Unigene_178	CRINKLY4 related 2	Regulator of chromosome condensation (RCC1) family protein	Regulator of chromosome condensation (RCC1) family protein	PREDICTED: E3 ubiquitin-protein ligase HERC2-like [Vitis vinifera]	GO:0000785;chromatin;Cellular Component|GO:0005829;cytosol;Cellular Component|GO:0005634;nucleus;Cellular Component|GO:0003682;chromatin binding;Molecular Function|GO:0005085;guanyl-nucleotide exchange factor activity;Molecular Function|GO:0009881;photoreceptor activity;Molecular Function|GO:0042803;protein homodimerization activity;Molecular Function|GO:0009649;entrainment of circadian clock;Bio…	EC-2.7.11.1 non-specific serine/threonine protein kinase;lipid-dependent phytate biosynthesis II (via Ins(1,3,4)P3):pyridoxal 5'-phosphate salvage pathway:lipid-dependent phytate biosynthesis I (via Ins(1,4,5)P3):farnesylcysteine salvage pathway:salvage pathways of pyrimidine ribonucleotides:phytol salvage pathway
Unigene_179	lipoxygenase 1	lipoxygenase 1	PLAT/LH2 domain-containing lipoxygenase family protein	PREDICTED: probable linoleate 9S-lipoxygenase 5 [Vitis vinifera]	GO:0005737;cytoplasm;Cellular Component|GO:0005506;iron ion binding;Molecular Function|GO:0016165;linoleate 13S-lipoxygenase activity;Molecular Function|GO:0031408;oxylipin biosynthetic process;Biological Process	EC-1.13.11.12 linoleate 13S-lipoxygenase;sorgoleone biosynthesis:glucosinolate biosynthesis from phenylalanine:IAA biosynthesis VII:9-lipoxygenase and 9-allene oxide synthase pathway:5-deoxystrigol biosynthesis:traumatin and (Z)-3-hexen-1-yl acetate biosynthesis:sesamin biosynthesis:aerobic respiration (alternative oxidase pathway):jasmonic acid biosynthesis:salicin biosynthesis:carotenoid cleava…	Linoleic acid metabolism [PATH:ko00591];Lipid metabolism;Metabolism;K15718 LOX1_5; linoleate 9S-lipoxygenase [EC:1.13.11.58]
Unigene_180	Amidase family protein	fatty acid amide hydrolase	fatty acid amide hydrolase	unnamed protein product [Vitis vinifera]	GO:0005783;endoplasmic reticulum;Cellular Component|GO:0005789;endoplasmic reticulum membrane;Cellular Component|GO:0005794;Golgi apparatus;Cellular Component|GO:0016021;integral component of membrane;Cellular Component|GO:0005886;plasma membrane;Cellular Component|GO:0005774;vacuolar membrane;Cellular Component|GO:0005773;vacuole;Cellular Component|GO:0016884;carbon-nitrogen ligase activity, wit…	EC-6.3.4.6 ; EC-3.5.1.54 urea carboxylase;allophanate hydrolase;IAA conjugate biosynthesis II:urea degradation II:IAA degradation IV:IAA degradation II:IAA degradation V:(Z)-2-methylureidoacrylate peracid + H2O = (Z)-2-methyl-peroxyaminoacrylate + ammonia + CO2:jasmonoyl-amino acid conjugates biosynthesis I:indole-3-acetate activation I:indole-3-acetyl-amide conjugate biosynthesis:Organic Nitroge…
Unigene_181	Papain family cysteine protease	Papain family cysteine protease	Papain family cysteine protease	AF411121_1 cysteine proteinase precursor [Sandersonia aurantiaca]	GO:0008234;cysteine-type peptidase activity;Molecular Function	EC-3.4.22.15 cathepsin L	Lysosome [PATH:ko04142];Transport and catabolism;Cellular Processes;K01373 CTSF; cathepsin F [EC:3.4.22.41]|Apoptosis [PATH:ko04210];Cell growth and death;Cellular Processes;K01373 CTSF; cathepsin F [EC:3.4.22.41]
Unigene_182	plastidial pyruvate kinase 3	plastidial pyruvate kinase 3	plastidial pyruvate kinase 3	unnamed protein product [Vitis vinifera]	GO:0009507;chloroplast;Cellular Component|GO:0005524;ATP binding;Molecular Function|GO:0000287;magnesium ion binding;Molecular Function|GO:0030955;potassium ion binding;Molecular Function|GO:0004743;pyruvate kinase activity;Molecular Function|GO:0006096;glycolytic process;Biological Process	EC-2.7.1.40 pyruvate kinase;xylose degradation IV:glycolysis I:lipid-dependent phytate biosynthesis II (via Ins(1,3,4)P3):sucrose degradation III:glycolysis IV (plant cytosol):pyridoxal 5'-phosphate salvage pathway:lipid-dependent phytate biosynthesis I (via Ins(1,4,5)P3):Rubisco shunt:glycolysis II (from fructose-6P):farnesylcysteine salvage pathway:salvage pathways of pyrimidine ribonucleotides…	Carbon metabolism [PATH:ko01200];Overview;Metabolism;K00873 PK: pyk; pyruvate kinase [EC:2.7.1.40]|Biosynthesis of amino acids [PATH:ko01230];Overview;Metabolism;K00873 PK: pyk; pyruvate kinase [EC:2.7.1.40]|Glycolysis / Gluconeogenesis [PATH:ko00010];Carbohydrate metabolism;Metabolism;K00873 PK: pyk; pyruvate kinase [EC:2.7.1.40]|Pyruvate metabolism [PATH:ko00620];Carbohydrate metabolism;Metabol…
Unigene_183	GTP binding	Histone H3 K4-specific methyltransferase SET7/9 family protein	Histone H3 K4-specific methyltransferase SET7/9 family protein	PREDICTED: MORN repeat-containing protein 1-like [Vitis vinifera]	GO:0016308;1-phosphatidylinositol-4-phosphate 5-kinase activity;Molecular Function|GO:0005524;ATP binding;Molecular Function|GO:0005768;endosome;Cellular Component|GO:0005794;Golgi apparatus;Cellular Component|GO:0005802;trans-Golgi network;Cellular Component|GO:0009651;response to salt stress;Biological Process	EC-2.7.1.68 1-phosphatidylinositol-4-phosphate 5-kinase;colanic acid building blocks biosynthesis:galactose degradation III:UDP-galactose biosynthesis (salvage pathway from galactose using UDP-glucose):D-myo-inositol (1,4,5)-trisphosphate biosynthesis:lipid-dependent phytate biosynthesis II (via Ins(1,3,4)P3):pyridoxal 5'-phosphate salvage pathway:stachyose degradation:lipid-dependent phytate bio…
Unigene_184	VP1/ABI3-like 3	glyceraldehyde-3-phosphate dehydrogenase C subunit 1	glyceraldehyde-3-phosphate dehydrogenase C2	glyceraldehyde 3-phosphate dehydrogenase [Magnolia liliiflora]"	GO:0005737;cytoplasm;Cellular Component|GO:0004365;glyceraldehyde-3-phosphate dehydrogenase (NAD+) (phosphorylating) activity;Molecular Function|GO:0051287;NAD binding;Molecular Function|GO:0050661;NADP binding;Molecular Function|GO:0006006;glucose metabolic process;Biological Process|GO:0006096;glycolytic process;Biological Process	EC-1.2.1.12 glyceraldehyde-3-phosphate dehydrogenase;cuticular wax biosynthesis:gluconeogenesis I:isoleucine degradation I:TCA cycle variation V (plant):sorgoleone biosynthesis:glucosinolate biosynthesis from phenylalanine:bixin biosynthesis:xylose degradation IV:glycolysis I:lysine degradation II:sucrose biosynthesis:glycolysis IV (plant cytosol):sesamin biosynthesis:glutamate degradation IV:aer…	Carbon metabolism [PATH:ko01200];Overview;Metabolism;K00134 GAPDH: gapA; glyceraldehyde 3-phosphate dehydrogenase [EC:1.2.1.12]|Biosynthesis of amino acids [PATH:ko01230];Overview;Metabolism;K00134 GAPDH: gapA; glyceraldehyde 3-phosphate dehydrogenase [EC:1.2.1.12]|Glycolysis / Gluconeogenesis [PATH:ko00010];Carbohydrate metabolism;Metabolism;K00134 GAPDH: gapA; glyceraldehyde 3-phosphate dehydro…
Unigene_185	heat shock protein 70B	chloroplast heat shock protein 70-2	chloroplast heat shock protein 70-2	PREDICTED: stromal 70 kDa heat shock-related protein, chloroplastic-like [Vitis vinifera]"	GO:0009570;chloroplast stroma;Cellular Component|GO:0005524;ATP binding;Molecular Function|GO:0006457;protein folding;Biological Process	EC-3.6.1.3 adenosinetriphosphatase;6-hydroxymethyl-dihydropterin diphosphate biosynthesis I:oxidized GTP and dGTP detoxification:tetrahydrofolate biosynthesis II	Spliceosome [PATH:ko03040];Transcription;Genetic Information Processing;K03283 HSPA1_8; heat shock 70kDa protein 1/8|Protein processing in endoplasmic reticulum [PATH:ko04141];Folding: sorting and degradation;Genetic Information Processing;K03283 HSPA1_8; heat shock 70kDa protein 1/8|MAPK signaling pathway [PATH:ko04010];Signal transduction;Environmental Information Processing;K03283 HSPA1_8; hea…
Unigene_186	NAD(P)H dehydrogenase B3	alternative NAD(P)H dehydrogenase 1	alternative NAD(P)H dehydrogenase 1	PREDICTED: probable NADH dehydrogenase-like [Glycine max]	GO:0031304;intrinsic component of mitochondrial inner membrane;Cellular Component|GO:0005759;mitochondrial matrix;Cellular Component|GO:0005739;mitochondrion;Cellular Component|GO:0005777;peroxisome;Cellular Component|GO:0050660;flavin adenine dinucleotide binding;Molecular Function|GO:0003959;NADPH dehydrogenase activity;Molecular Function|GO:0055114;oxidation-reduction process;Biological Process	EC-1.6.5.3 NADH:ubiquinone reductase;sorgoleone biosynthesis:glucosinolate biosynthesis from phenylalanine:NAD/NADH phosphorylation and dephosphorylation:sesamin biosynthesis:aerobic respiration (cytochrome c):aerobic respiration (alternative oxidase pathway):salicin biosynthesis:ascorbate glutathione cycle
Unigene_187	NA	NADP-malic enzyme 4	NADP-malic enzyme 3	unnamed protein product [Vitis vinifera]	GO:0005829;cytosol;Cellular Component|GO:0004471;malate dehydrogenase (decarboxylating) (NAD+) activity;Molecular Function|GO:0004473;malate dehydrogenase (decarboxylating) (NADP+) activity;Molecular Function|GO:0046872;metal ion binding;Molecular Function|GO:0051287;NAD binding;Molecular Function|GO:0008948;oxaloacetate decarboxylase activity;Molecular Function|GO:0007010;cytoskeleton organizati…	EC-1.1.1.40 malate dehydrogenase;gluconeogenesis I:detoxification of reactive carbonyls in chloroplasts:sorgoleone biosynthesis:glucosinolate biosynthesis from phenylalanine:IAA biosynthesis VII:phaseic acid biosynthesis:homomethionine biosynthesis:t-anethole biosynthesis:methylglyoxal degradation III:D-threo-isocitrate + NADP+ <--> 2-oxoglutarate + CO2 + NADPH:D-threo-isocitrate + NADP+ -> 2-oxo…	Carbon metabolism [PATH:ko01200];Overview;Metabolism;K00029 E1.1.1.40: maeB; malate dehydrogenase (oxaloacetate-decarboxylating)(NADP+) [EC:1.1.1.40]|Pyruvate metabolism [PATH:ko00620];Carbohydrate metabolism;Metabolism;K00029 E1.1.1.40: maeB; malate dehydrogenase (oxaloacetate-decarboxylating)(NADP+) [EC:1.1.1.40]|Carbon fixation in photosynthetic organisms [PATH:ko00710];Energy metabolism;Metab…
Unigene_188	RING/U-box superfamily protein	quinolinate phoshoribosyltransferase	quinolinate phoshoribosyltransferase	predicted protein [Populus trichocarpa]	GO:0009507;chloroplast;Cellular Component|GO:0004514;nicotinate-nucleotide diphosphorylase (carboxylating) activity;Molecular Function|GO:0009435;NAD biosynthetic process;Biological Process	EC-2.4.2.19 nicotinate-nucleotide diphosphorylase;histidine biosynthesis:urate biosynthesis/inosine 5'-phosphate degradation:pyridine nucleotide cycling (plants):xylan biosynthesis:adenosine nucleotides degradation II:NAD biosynthesis I (from aspartate)	Nicotinate and nicotinamide metabolism [PATH:ko00760];Metabolism of cofactors and vitamins;Metabolism;K00767 nadC: QPRT; nicotinate-nucleotide pyrophosphorylase (carboxylating) [EC:2.4.2.19]
Unigene_189	NA	NA	NA	NA	NA	NA	NA
Unigene_190	dehydroascorbate reductase 1	glutathione transferase lambda 2	glutathione transferase lambda 2	PREDICTED: protein IN2-1 homolog B-like [Vitis vinifera]	NA	EC-2.5.1.18 glutathione transferase;linear furanocoumarin biosynthesis:trans-zeatin biosynthesis:epoxysqualene biosynthesis:chlorophyll a biosynthesis II:phylloquinol biosynthesis:all-trans-farnesol biosynthesis:polyisoprenoid biosynthesis:trans, trans-farnesyl diphosphate biosynthesis:kievitone biosynthesis:superpathway of proto- and siroheme biosynthesis:seleno-amino acid biosynthesis:geranyl d…	Glutathione metabolism [PATH:ko00480];Metabolism of other amino acids;Metabolism;K00799 GST: gst; glutathione S-transferase [EC:2.5.1.18]|Metabolism of xenobiotics by cytochrome P450 [PATH:ko00980];Xenobiotics biodegradation and metabolism;Metabolism;K00799 GST: gst; glutathione S-transferase [EC:2.5.1.18]|Drug metabolism - cytochrome P450 [PATH:ko00982];Xenobiotics biodegradation and metabolism;…
Unigene_191	Aldolase superfamily protein	Aldolase superfamily protein	Aldolase superfamily protein	PREDICTED: probable fructose-bisphosphate aldolase 3, chloroplastic [Vitis vinifera]"	GO:0009507;chloroplast;Cellular Component|GO:0009570;chloroplast stroma;Cellular Component|GO:0009534;chloroplast thylakoid;Cellular Component|GO:0005739;mitochondrion;Cellular Component|GO:0009536;plastid;Cellular Component|GO:0010287;plastoglobule;Cellular Component|GO:0004332;fructose-bisphosphate aldolase activity;Molecular Function|GO:0006096;glycolytic process;Biological Process|GO:0046686;…	EC-4.1.2.13 fructose-bisphosphate aldolase;Calvin-Benson-Bassham cycle:gluconeogenesis I:glycolysis I:sucrose biosynthesis:glycolysis IV (plant cytosol):glycolysis II (from fructose-6P)	Carbon metabolism [PATH:ko01200];Overview;Metabolism;K01623 ALDO; fructose-bisphosphate aldolase: class I [EC:4.1.2.13]|Biosynthesis of amino acids [PATH:ko01230];Overview;Metabolism;K01623 ALDO; fructose-bisphosphate aldolase: class I [EC:4.1.2.13]|Glycolysis / Gluconeogenesis [PATH:ko00010];Carbohydrate metabolism;Metabolism;K01623 ALDO; fructose-bisphosphate aldolase: class I [EC:4.1.2.13]|Pen…
Unigene_192	Subtilase family protein	Aldolase-type TIM barrel family protein	Aldolase-type TIM barrel family protein	unnamed protein product [Vitis vinifera]	GO:0005737;cytoplasm;Cellular Component|GO:0004801;sedoheptulose-7-phosphate:D-glyceraldehyde-3-phosphate glyceronetransferase activity;Molecular Function|GO:0006098;pentose-phosphate shunt;Biological Process	EC-2.2.1.2 transaldolase;Rubisco shunt:pentose phosphate pathway (non-oxidative branch)	Carbon metabolism [PATH:ko01200];Overview;Metabolism;K00616 E2.2.1.2: talA: talB; transaldolase [EC:2.2.1.2]|Biosynthesis of amino acids [PATH:ko01230];Overview;Metabolism;K00616 E2.2.1.2: talA: talB; transaldolase [EC:2.2.1.2]|Pentose phosphate pathway [PATH:ko00030];Carbohydrate metabolism;Metabolism;K00616 E2.2.1.2: talA: talB; transaldolase [EC:2.2.1.2]
Unigene_193	NA	arginine decarboxylase 2	arginine decarboxylase 2	PREDICTED: arginine decarboxylase [Vitis vinifera]	GO:0008792;arginine decarboxylase activity;Molecular Function|GO:0006527;arginine catabolic process;Biological Process|GO:0009446;putrescine biosynthetic process;Biological Process|GO:0008295;spermidine biosynthetic process;Biological Process	EC-4.1.1.19 arginine decarboxylase;putrescine biosynthesis II:pyruvate fermentation to ethanol II:D-threo-isocitrate + NADP+ <--> 2-oxoglutarate + CO2 + NADPH:choline biosynthesis I:D-threo-isocitrate + NADP+ -> 2-oxoglutarate + CO2 + NADPH:ubiquinol-9 biosynthesis (eukaryotic):ubiquinol-10 biosynthesis (eukaryotic):photorespiration:UDP-D-apiose biosynthesis (from UDP-D-glucuronate):acetaldehyde …	Arginine and proline metabolism [PATH:ko00330];Amino acid metabolism;Metabolism;K01583 E4.1.1.19; arginine decarboxylase [EC:4.1.1.19]
Unigene_194	glutamine synthetase 1;4	glutamine synthase clone R1	glutamine synthase clone R1	glutamine synthetase [Vitis vinifera]	GO:0005737;cytoplasm;Cellular Component|GO:0005524;ATP binding;Molecular Function|GO:0004356;glutamate-ammonia ligase activity;Molecular Function|GO:0006542;glutamine biosynthetic process;Biological Process	EC-6.3.1.2 glutamate-ammonia ligase;IAA conjugate biosynthesis II:ammonia assimilation cycle I:IAA degradation IV:IAA degradation II:IAA degradation V:glutamate-glutamine shuttle:jasmonoyl-amino acid conjugates biosynthesis I:Inorganic Nitrogen Assimilation:glutamine biosynthesis I:ammonia assimilation cycle II:indole-3-acetyl-amide conjugate biosynthesis:ornithine-citrulline shuttle:Organic Nitr…	Biosynthesis of amino acids [PATH:ko01230];Overview;Metabolism;K01915 glnA: GLUL; glutamine synthetase [EC:6.3.1.2]|Glyoxylate and dicarboxylate metabolism [PATH:ko00630];Carbohydrate metabolism;Metabolism;K01915 glnA: GLUL; glutamine synthetase [EC:6.3.1.2]|Nitrogen metabolism [PATH:ko00910];Energy metabolism;Metabolism;K01915 glnA: GLUL; glutamine synthetase [EC:6.3.1.2]|Alanine: aspartate and …
Unigene_195	HISTIDINE BIOSYNTHESIS 5B	glucose-6-phosphate dehydrogenase 2	glucose-6-phosphate dehydrogenase 2	unnamed protein product [Vitis vinifera]"	GO:0009507;chloroplast;Cellular Component|GO:0004345;glucose-6-phosphate dehydrogenase activity;Molecular Function|GO:0050661;NADP binding;Molecular Function|GO:0006098;pentose-phosphate shunt;Biological Process	EC-1.1.1.49 glucose-6-phosphate dehydrogenase;detoxification of reactive carbonyls in chloroplasts:sorgoleone biosynthesis:glucosinolate biosynthesis from phenylalanine:IAA biosynthesis VII:phaseic acid biosynthesis:homomethionine biosynthesis:t-anethole biosynthesis:methylglyoxal degradation III:D-threo-isocitrate + NADP+ <--> 2-oxoglutarate + CO2 + NADPH:D-threo-isocitrate + NADP+ -> 2-oxogluta…	Carbon metabolism [PATH:ko01200];Overview;Metabolism;K00036 G6PD: zwf; glucose-6-phosphate 1-dehydrogenase [EC:1.1.1.49 1.1.1.363]|Pentose phosphate pathway [PATH:ko00030];Carbohydrate metabolism;Metabolism;K00036 G6PD: zwf; glucose-6-phosphate 1-dehydrogenase [EC:1.1.1.49 1.1.1.363]|Glutathione metabolism [PATH:ko00480];Metabolism of other amino acids;Metabolism;K00036 G6PD: zwf; glucose-6-phosp…
Unigene_196	T-complex protein 11	T-complex protein 11	T-complex protein 11	PREDICTED: uncharacterized protein LOC100253141 [Vitis vinifera]	GO:0005874;microtubule;Cellular Component	NA
Unigene_197	beta-galactosidase 10	NA	NA	hypothetical protein VITISV_018232 [Vitis vinifera]	NA	NA	NA
Unigene_198	K+ uptake permease 11	jasmonate-zim-domain protein 8	Transducin/WD40 repeat-like superfamily protein	unknown [Medicago truncatula]	GO:0045013;carbon catabolite repression of transcription;Biological Process|GO:0006351;transcription, DNA-templated";Biological Process|GO:0005634;nucleus;Cellular Component|GO:0006952;defense response;Biological Process|GO:0006355;regulation of transcription, DNA-templated;Biological Process|GO:0000785;chromatin;Cellular Component|GO:0003682;chromatin binding;Molecular Function|GO:0003677;DNA bi…	EC-2.3.1.12 dihydrolipoyllysine-residue acetyltransferase;triacylglycerol biosynthesis (Chlamydomonas):sorgoleone biosynthesis:IAA biosynthesis VII:ornithine biosynthesis:superpathway of anthocyanin biosynthesis (from cyanidin and cyanidin 3-O-glucoside):fatty acid biosynthesis (plant mitochondria):phloridzin biosynthesis:pyruvate + coenzyme A + NAD+ -> acetyl-CoA + CO2 + NADH:L-Ndelta-acetylorni…	Carbon metabolism [PATH:ko01200];Overview;Metabolism;K00627 DLAT: aceF: pdhC; pyruvate dehydrogenase E2 component (dihydrolipoamide acetyltransferase) [EC:2.3.1.12]|Glycolysis / Gluconeogenesis [PATH:ko00010];Carbohydrate metabolism;Metabolism;K00627 DLAT: aceF: pdhC; pyruvate dehydrogenase E2 component (dihydrolipoamide acetyltransferase) [EC:2.3.1.12]|Citrate cycle (TCA cycle) [PATH:ko00020];Ca…
Unigene_199	Quinone reductase family protein	flavodoxin-like quinone reductase 1	Quinone reductase family protein	PREDICTED: EH domain-containing protein 1-like [Vitis vinifera]	GO:0005886;plasma membrane;Cellular Component|GO:0009506;plasmodesma;Cellular Component|GO:0010181;FMN binding;Molecular Function|GO:0003955;NAD(P)H dehydrogenase (quinone) activity;Molecular Function|GO:0016491;oxidoreductase activity;Molecular Function|GO:0045892;negative regulation of transcription, DNA-templated";Biological Process|GO:0005634;nucleus;Cellular Component|GO:0003700;sequence-spe…	NA	Ubiquinone and other terpenoid-quinone biosynthesis [PATH:ko00130];Metabolism of cofactors and vitamins;Metabolism;K03809 wrbA; NAD(P)H dehydrogenase (quinone) [EC:1.6.5.2]|Endocytosis [PATH:ko04144];Transport and catabolism;Cellular Processes;K12483 EHD1; EH domain-containing protein 1
Unigene_200	Sodium Bile acid symporter family	alpha-L-arabinofuranosidase 1	alpha-L-arabinofuranosidase 1	alpha-Arabinosidase1 [Pyrus communis]	GO:0048046;apoplast;Cellular Component|GO:0009505;plant-type cell wall;Cellular Component|GO:0005578;proteinaceous extracellular matrix;Cellular Component|GO:0005773;vacuole;Cellular Component|GO:0046556;alpha-L-arabinofuranosidase activity;Molecular Function|GO:0009044;xylan 1,4-beta-xylosidase activity;Molecular Function|GO:0046373;L-arabinose metabolic process;Biological Process|GO:0045493;xyl…	EC-3.2.1.55 alpha -N-arabinofuranosidase;starch degradation II:dhurrin degradation:fructan degradation:stachyose degradation:dalcochinin biosynthesis:DIMBOA-glucoside activation	Amino sugar and nucleotide sugar metabolism [PATH:ko00520];Carbohydrate metabolism;Metabolism;K01209 abfA; alpha-N-arabinofuranosidase [EC:3.2.1.55]
Unigene_201	L-cysteine desulfhydrase 1	O-acetylserine (thiol) lyase (OAS-TL) isoform A1	O-acetylserine (thiol) lyase (OAS-TL) isoform A1	unnamed protein product [Vitis vinifera]	GO:0005737;cytoplasm;Cellular Component|GO:0047458;beta-pyrazolylalanine synthase activity;Molecular Function|GO:0004124;cysteine synthase activity;Molecular Function|GO:0050461;L-mimosine synthase activity;Molecular Function|GO:0050234;pyrazolylalanine synthase activity;Molecular Function|GO:0006535;cysteine biosynthetic process from serine;Biological Process	EC-2.5.1.47 ; EC-2.5.1.51 ; EC-2.5.1.52 cysteine synthase; beta -pyrazolylalanine synthase;L-mimosine synthase;linear furanocoumarin biosynthesis:trans-zeatin biosynthesis:cysteine biosynthesis I:epoxysqualene biosynthesis:chlorophyll a biosynthesis II:phylloquinol biosynthesis:polyisoprenoid biosynthesis:kievitone biosynthesis:superpathway of proto- and siroheme biosynthesis:mimosine biosynthesi…	Carbon metabolism [PATH:ko01200];Overview;Metabolism;K01738 cysK; cysteine synthase A [EC:2.5.1.47]|Biosynthesis of amino acids [PATH:ko01230];Overview;Metabolism;K01738 cysK; cysteine synthase A [EC:2.5.1.47]|Sulfur metabolism [PATH:ko00920];Energy metabolism;Metabolism;K01738 cysK; cysteine synthase A [EC:2.5.1.47]|Cysteine and methionine metabolism [PATH:ko00270];Amino acid metabolism;Metaboli…
Unigene_202	cycloartenol synthase 1	cycloartenol synthase 1	cycloartenol synthase 1	predicted protein [Populus trichocarpa]	GO:0016871;cycloartenol synthase activity;Molecular Function|GO:0005773;vacuole;Cellular Component|GO:0019745;pentacyclic triterpenoid biosynthetic process;Biological Process|GO:0009555;pollen development;Biological Process|GO:0010027;thylakoid membrane organization;Biological Process|GO:0005737;cytoplasm;Cellular Component|GO:0004345;glucose-6-phosphate dehydrogenase activity;Molecular Function|…	EC-1.1.1.49 glucose-6-phosphate dehydrogenase;detoxification of reactive carbonyls in chloroplasts:sorgoleone biosynthesis:glucosinolate biosynthesis from phenylalanine:IAA biosynthesis VII:phaseic acid biosynthesis:homomethionine biosynthesis:t-anethole biosynthesis:methylglyoxal degradation III:D-threo-isocitrate + NADP+ <--> 2-oxoglutarate + CO2 + NADPH:D-threo-isocitrate + NADP+ -> 2-oxogluta…	Carbon metabolism [PATH:ko01200];Overview;Metabolism;K00036 G6PD: zwf; glucose-6-phosphate 1-dehydrogenase [EC:1.1.1.49 1.1.1.363]|Pentose phosphate pathway [PATH:ko00030];Carbohydrate metabolism;Metabolism;K00036 G6PD: zwf; glucose-6-phosphate 1-dehydrogenase [EC:1.1.1.49 1.1.1.363]|Steroid biosynthesis [PATH:ko00100];Lipid metabolism;Metabolism;K01853 CAS1; cycloartenol synthase [EC:5.4.99.8]|G…
Unigene_203	alkenal reductase	Zinc-binding dehydrogenase family protein	Zinc-binding dehydrogenase family protein	hypothetical protein VITISV_043825 [Vitis vinifera]	GO:0047655;allyl-alcohol dehydrogenase activity;Molecular Function|GO:0008270;zinc ion binding;Molecular Function	EC-1.3.1.81 pulegone reductase;detoxification of reactive carbonyls in chloroplasts:sorgoleone biosynthesis:coumestrol biosynthesis:glucosinolate biosynthesis from phenylalanine:chlorophyll a biosynthesis II:IAA biosynthesis VII:arachidonate biosynthesis:vestitol and sativan biosynthesis:sesamin biosynthesis:2,3-cis-flavanols biosynthesis:phytyl diphosphate biosynthesis:aerobic respiration (alter…
Unigene_204	C2H2-like zinc finger protein	NAD(P)-binding Rossmann-fold superfamily protein	NAD(P)-binding Rossmann-fold superfamily protein	PREDICTED: uncharacterized protein C757.02c-like [Glycine max]	GO:0050662;coenzyme binding;Molecular Function|GO:0047787;delta4-3-oxosteroid 5beta-reductase activity;Molecular Function|GO:0000166;nucleotide binding;Molecular Function|GO:0005634;nucleus;Cellular Component|GO:0046872;metal ion binding;Molecular Function|GO:0003700;sequence-specific DNA binding transcription factor activity;Molecular Function|GO:0048235;pollen sperm cell differentiation;Biologi…	EC-2.5.1.9 riboflavin synthase;linear furanocoumarin biosynthesis:trans-zeatin biosynthesis:epoxysqualene biosynthesis:chlorophyll a biosynthesis II:phylloquinol biosynthesis:polyisoprenoid biosynthesis:kievitone biosynthesis:superpathway of proto- and siroheme biosynthesis:flavin biosynthesis I (bacteria and plants):seleno-amino acid biosynthesis:wighteone and luteone biosynthesis:chlorophyll cy…	Riboflavin metabolism [PATH:ko00740];Metabolism of cofactors and vitamins;Metabolism;K00793 ribE: RIB5; riboflavin synthase [EC:2.5.1.9]
Unigene_205	elongation factor family protein	Translation elongation factor EF1A/initiation factor IF2gamma family protein	GTP binding Elongation factor Tu family protein	elongation factor 1-alpha, putative [Ricinus communis]"	GO:0016021;integral component of membrane;Cellular Component|GO:0005886;plasma membrane;Cellular Component|GO:0005737;cytoplasm;Cellular Component|GO:0005525;GTP binding;Molecular Function|GO:0003924;GTPase activity;Molecular Function|GO:0003746;translation elongation factor activity;Molecular Function	EC-2.7.7.4 sulfate adenylyltransferase;phosphatidylcholine biosynthesis IV:sulfate reduction II (assimilatory):sulfate activation for sulfonation:selenate reduction	RNA transport [PATH:ko03013];Translation;Genetic Information Processing;K03231 EEF1A; elongation factor 1-alpha|Legionellosis [PATH:ko05134];Infectious diseases;Human Diseases;K03231 EEF1A; elongation factor 1-alpha
Unigene_206	APS reductase 3	APS reductase 3	APS reductase 3	5'-adenylylsulfate reductase 1, chloroplast precursor, putative [Ricinus communis]"	GO:0009507;chloroplast;Cellular Component|GO:0051539;4 iron, 4 sulfur cluster binding;Molecular Function|GO:0033741;adenylyl-sulfate reductase (glutathione) activity;Molecular Function|GO:0009973;adenylyl-sulfate reductase activity;Molecular Function|GO:0046872;metal ion binding;Molecular Function|GO:0045454;cell redox homeostasis;Biological Process|GO:0019344;cysteine biosynthetic process;Biolog…	EC-1.8.4.9 adenylyl-sulfate reductase;sorgoleone biosynthesis:glucosinolate biosynthesis from phenylalanine:sulfate reduction II (assimilatory):sesamin biosynthesis:aerobic respiration (alternative oxidase pathway):selenate reduction:salicin biosynthesis:glutathione redox reactions II	Sulfur metabolism [PATH:ko00920];Energy metabolism;Metabolism;K05907 APR; adenylyl-sulfate reductase (glutathione) [EC:1.8.4.9]
Unigene_207	SKP1-like 20	10-formyltetrahydrofolate synthetase	10-formyltetrahydrofolate synthetase	10-formyltetrahydrofolate synthetase [Populus trichocarpa]	GO:0005524;ATP binding;Molecular Function|GO:0004329;formate-tetrahydrofolate ligase activity;Molecular Function|GO:0009396;folic acid-containing compound biosynthetic process;Biological Process|GO:0035999;tetrahydrofolate interconversion;Biological Process	EC-6.3.4.3 formate-tetrahydrofolate ligase;IAA conjugate biosynthesis II:IAA degradation IV:IAA degradation II:IAA degradation V:folate transformations II:jasmonoyl-amino acid conjugates biosynthesis I:folate polyglutamylation:indole-3-acetyl-amide conjugate biosynthesis:jasmonoyl-amino acid conjugates biosynthesis II:tetrahydrofolate biosynthesis II	Carbon metabolism [PATH:ko01200];Overview;Metabolism;K01938 fhs; formate--tetrahydrofolate ligase [EC:6.3.4.3]|Carbon fixation pathways in prokaryotes [PATH:ko00720];Energy metabolism;Metabolism;K01938 fhs; formate--tetrahydrofolate ligase [EC:6.3.4.3]|One carbon pool by folate [PATH:ko00670];Metabolism of cofactors and vitamins;Metabolism;K01938 fhs; formate--tetrahydrofolate ligase [EC:6.3.4.3]
Unigene_208	AGAMOUS-like 6	K-box region and MADS-box transcription factor family protein	K-box region and MADS-box transcription factor family protein	putative MADS-domain transcription factor MpMADS7 [Magnolia praecocissima]	GO:0005634;nucleus;Cellular Component|GO:0003677;DNA binding;Molecular Function|GO:0003700;sequence-specific DNA binding transcription factor activity;Molecular Function|GO:0048507;meristem development;Biological Process|GO:0048481;ovule development;Biological Process|GO:0048441;petal development;Biological Process|GO:0009827;plant-type cell wall modification;Biological Process|GO:0009860;pollen …	NA
Unigene_209	cystathionine beta-lyase	Tetratricopeptide repeat (TPR)-like superfamily protein	Tetratricopeptide repeat (TPR)-like superfamily protein	unnamed protein product [Vitis vinifera]	GO:0009507;chloroplast;Cellular Component|GO:0009570;chloroplast stroma;Cellular Component|GO:0003962;cystathionine gamma-synthase activity;Molecular Function|GO:0030170;pyridoxal phosphate binding;Molecular Function|GO:0009086;methionine biosynthetic process;Biological Process|GO:0001887;selenium compound metabolic process;Biological Process|GO:0016757;transferase activity, transferring glycosyl…	EC-2.5.1.48 cystathionine gamma -synthase;linear furanocoumarin biosynthesis:trans-zeatin biosynthesis:epoxysqualene biosynthesis:chlorophyll a biosynthesis II:phylloquinol biosynthesis:polyisoprenoid biosynthesis:kievitone biosynthesis:superpathway of proto- and siroheme biosynthesis:seleno-amino acid biosynthesis:wighteone and luteone biosynthesis:chlorophyll cycle:2 (2E,6E)-farnesyl diphosphat…	Other types of O-glycan biosynthesis [PATH:ko00514];Glycan biosynthesis and metabolism;Metabolism;K09667 OGT; protein O-GlcNAc transferase [EC:2.4.1.255]|Insulin resistance [PATH:ko04931];Endocrine and metabolic diseases;Human Diseases;K09667 OGT; protein O-GlcNAc transferase [EC:2.4.1.255]
Unigene_210	methyl esterase 9	methyl esterase 10	methyl esterase 5	PREDICTED: probable esterase PIR7A-like isoform 2 [Vitis vinifera]	GO:0016788;hydrolase activity, acting on ester bonds;Molecular Function|GO:0080030;methyl indole-3-acetate esterase activity;Molecular Function|GO:0080032;methyl jasmonate esterase activity";Molecular Function|GO:0080031;methyl salicylate esterase activity;Molecular Function|GO:0009817;defense response to fungus, incompatible interaction;Biological Process|GO:0009694;jasmonic acid metabolic proce…	EC-3.1.1.78 polyneuridine-aldehyde esterase;indole-3-acetate activation II:geranyl acetate biosynthesis:triacylglycerol degradation	Indole alkaloid biosynthesis [PATH:ko00901];Biosynthesis of other secondary metabolites;Metabolism;K08233 E3.1.1.78; polyneuridine-aldehyde esterase [EC:3.1.1.78]
Unigene_211	proline-rich family protein	Calcium-binding EF-hand family protein	Calcium-binding EF-hand family protein	PREDICTED: uncharacterized protein LOC100252151 [Vitis vinifera]	NA	NA	NA
Unigene_212	acyl activating enzyme 12	AMP-dependent synthetase and ligase family protein	AMP-dependent synthetase and ligase family protein	PREDICTED: medium-chain-fatty-acid--CoA ligase [Vitis vinifera]	GO:0005777;peroxisome;Cellular Component|GO:0016874;ligase activity;Molecular Function|GO:0006631;fatty acid metabolic process;Biological Process	EC-6.2.1.12 4-coumarate-CoA ligase;sporopollenin precursor biosynthesis:4-hydroxybenzoate biosynthesis V:IAA biosynthesis VII:simple coumarins biosynthesis:flavonoid biosynthesis:phenylpropanoid biosynthesis:trans-cinnamoyl-CoA biosynthesis:fatty acid biosynthesis (plant mitochondria):ethanol degradation IV:ethanol degradation II:4-hydroxybenzoate biosynthesis I (animals):phaselate biosynthesis:a…
Unigene_213	lysine histidine transporter 1	Insulinase (Peptidase family M16) protein	Insulinase (Peptidase family M16) protein	unnamed protein product [Vitis vinifera]	GO:0005743;mitochondrial inner membrane;Cellular Component|GO:0070469;respiratory chain;Cellular Component|GO:0046872;metal ion binding;Molecular Function|GO:0004222;metalloendopeptidase activity;Molecular Function|GO:0008121;ubiquinol-cytochrome-c reductase activity;Molecular Function|GO:0016021;integral component of membrane;Cellular Component|GO:0006865;amino acid transport;Biological Process|…	EC-3.4.24.64 ; EC-1.10.2.2 mitochondrial processing peptidase;ubiquinol-cytochrome-i reductase;sorgoleone biosynthesis:glucosinolate biosynthesis from phenylalanine:IAA biosynthesis VII:sesamin biosynthesis:aerobic respiration (cytochrome c):aerobic respiration (alternative oxidase pathway):salicin biosynthesis
Unigene_214	centrin2	centrin2	Calcium-binding EF-hand family protein	Os02g0762900 [Oryza sativa Japonica Group]	NA	NA	NA
Unigene_215	plastid-encoded CLP P	Chalcone-flavanone isomerase family protein	Chalcone-flavanone isomerase family protein	chalcone isomerase [Camellia chekiangoleosa]	GO:0009507;chloroplast;Cellular Component|GO:0009941;chloroplast envelope;Cellular Component|GO:0009570;chloroplast stroma;Cellular Component|GO:0005739;mitochondrion;Cellular Component|GO:0009536;plastid;Cellular Component|GO:0045430;chalcone isomerase activity;Molecular Function|GO:0005504;fatty acid binding;Molecular Function|GO:0006631;fatty acid metabolic process;Biological Process|GO:000981…	NA
Unigene_216	NA	Nucleoside diphosphate kinase family protein	nucleoside diphosphate kinase 3	unnamed protein product [Vitis vinifera]	GO:0009543;chloroplast thylakoid lumen;Cellular Component|GO:0005524;ATP binding;Molecular Function|GO:0046872;metal ion binding;Molecular Function|GO:0004550;nucleoside diphosphate kinase activity;Molecular Function|GO:0006241;CTP biosynthetic process;Biological Process|GO:0006183;GTP biosynthetic process;Biological Process|GO:0006228;UTP biosynthetic process;Biological Process	EC-2.7.4.6 nucleoside-diphosphate kinase;pyrimidine deoxyribonucleotides de novo biosynthesis I:ppGpp biosynthesis:phosphatidate metabolism, as a signaling molecule (Chlamydomonas):adenosine nucleotides de novo biosynthesis:farnesylcysteine salvage pathway:salvage pathways of pyrimidine ribonucleotides:phytol salvage pathway:pyrimidine ribonucleotides interconversion	Purine metabolism [PATH:ko00230];Nucleotide metabolism;Metabolism;K00940 ndk: NME; nucleoside-diphosphate kinase [EC:2.7.4.6]|Pyrimidine metabolism [PATH:ko00240];Nucleotide metabolism;Metabolism;K00940 ndk: NME; nucleoside-diphosphate kinase [EC:2.7.4.6]|MAPK signaling pathway - plant [PATH:ko04016];Signal transduction;Environmental Information Processing;K00940 ndk: NME; nucleoside-diphosphate …
Unigene_217	neurofilament protein-related	BCL-2-associated athanogene 6	BCL-2-associated athanogene 5	PREDICTED: uncharacterized protein LOC100256846 [Vitis vinifera]	GO:0005739;mitochondrion;Cellular Component	NA
Unigene_218	Reticulon family protein	NmrA-like negative transcriptional regulator family protein	NmrA-like negative transcriptional regulator family protein	TPA: isoflavone reductase-like protein 5 [Vitis vinifera]	GO:0005737;cytoplasm;Cellular Component|GO:0016491;oxidoreductase activity;Molecular Function	EC-1.3.1.45 2'-hydroxyisoflavone reductase;detoxification of reactive carbonyls in chloroplasts:sorgoleone biosynthesis:coumestrol biosynthesis:glucosinolate biosynthesis from phenylalanine:chlorophyll a biosynthesis II:IAA biosynthesis VII:medicarpin biosynthesis:arachidonate biosynthesis:vestitol and sativan biosynthesis:sesamin biosynthesis:2,3-cis-flavanols biosynthesis:phytyl diphosphate bio…
Unigene_219	ADC synthase superfamily protein	anthranilate synthase 2	anthranilate synthase 2	PREDICTED: anthranilate synthase component I-2, chloroplastic-like [Glycine max]"	GO:0005950;anthranilate synthase complex;Cellular Component|GO:0009507;chloroplast;Cellular Component|GO:0004049;anthranilate synthase activity;Molecular Function|GO:0009073;aromatic amino acid family biosynthetic process;Biological Process|GO:0000162;tryptophan biosynthetic process;Biological Process	EC-4.1.3.27 anthranilate synthase;tryptophan biosynthesis	Biosynthesis of amino acids [PATH:ko01230];Overview;Metabolism;K01657 trpE; anthranilate synthase component I [EC:4.1.3.27]|Phenylalanine: tyrosine and tryptophan biosynthesis [PATH:ko00400];Amino acid metabolism;Metabolism;K01657 trpE; anthranilate synthase component I [EC:4.1.3.27]|Phenazine biosynthesis [PATH:ko00405];Biosynthesis of other secondary metabolites;Metabolism;K01657 trpE; anthrani…
Unigene_220	Transketolase family protein	branched-chain alpha-keto acid decarboxylase E1 beta subunit	branched-chain alpha-keto acid decarboxylase E1 beta subunit	predicted protein [Populus trichocarpa]	GO:0005759;mitochondrial matrix;Cellular Component|GO:0003863;3-methyl-2-oxobutanoate dehydrogenase (2-methylpropanoyl-transferring) activity;Molecular Function	EC-1.2.4.4 3-methyl-2-oxobutanoate dehydrogenase;sorgoleone biosynthesis:glucosinolate biosynthesis from phenylalanine:2-oxoisovalerate decarboxylation to isobutanoyl-CoA:sesamin biosynthesis:aerobic respiration (alternative oxidase pathway):(S)-3-methyl-2-oxopentanoate + coenzyme A + NAD+ -> 2-methylbutanoyl-CoA + CO2 + NADH:salicin biosynthesis:3-methyl-2-oxobutanoate + coenzyme A + NAD+ -> iso…	Propanoate metabolism [PATH:ko00640];Carbohydrate metabolism;Metabolism;K00167 BCKDHB: bkdA2; 2-oxoisovalerate dehydrogenase E1 component beta subunit [EC:1.2.4.4]|Valine: leucine and isoleucine degradation [PATH:ko00280];Amino acid metabolism;Metabolism;K00167 BCKDHB: bkdA2; 2-oxoisovalerate dehydrogenase E1 component beta subunit [EC:1.2.4.4]
Unigene_221	shaggy-like kinase 13	shaggy-related kinase 11	Protein kinase superfamily protein	serine/threonine protein kinase [Adonis aestivalis var. palaestina]	GO:0005829;cytosol;Cellular Component|GO:0005524;ATP binding;Molecular Function|GO:0004672;protein kinase activity;Molecular Function|GO:0004674;protein serine/threonine kinase activity;Molecular Function|GO:0042538;hyperosmotic salinity response;Biological Process|GO:0009933;meristem structural organization;Biological Process	EC-2.7.11.1 non-specific serine/threonine protein kinase;lipid-dependent phytate biosynthesis II (via Ins(1,3,4)P3):pyridoxal 5'-phosphate salvage pathway:lipid-dependent phytate biosynthesis I (via Ins(1,4,5)P3):farnesylcysteine salvage pathway:salvage pathways of pyrimidine ribonucleotides:phytol salvage pathway	ErbB signaling pathway [PATH:ko04012];Signal transduction;Environmental Information Processing;K03083 GSK3B; glycogen synthase kinase 3 beta [EC:2.7.11.26]|Wnt signaling pathway [PATH:ko04310];Signal transduction;Environmental Information Processing;K03083 GSK3B; glycogen synthase kinase 3 beta [EC:2.7.11.26]|Hedgehog signaling pathway [PATH:ko04340];Signal transduction;Environmental Information …
Unigene_222	heat shock protein 81-2	heat shock protein 81-2	HEAT SHOCK PROTEIN 81.4	PREDICTED: heat shock cognate protein 80-like [Glycine max]	GO:0005737;cytoplasm;Cellular Component|GO:0005524;ATP binding;Molecular Function|GO:0006457;protein folding;Biological Process|GO:0006950;response to stress;Biological Process	NA	Protein processing in endoplasmic reticulum [PATH:ko04141];Folding: sorting and degradation;Genetic Information Processing;K04079 HSP90A: htpG; molecular chaperone HtpG|PI3K-Akt signaling pathway [PATH:ko04151];Signal transduction;Environmental Information Processing;K04079 HSP90A: htpG; molecular chaperone HtpG|NOD-like receptor signaling pathway [PATH:ko04621];Immune system;Organismal Systems;K…
Unigene_223	Hs1pro-1 protein	ortholog of sugar beet HS1 PRO-1 2	ortholog of sugar beet HS1 PRO-1 2	PREDICTED: nematode resistance protein-like HSPRO2 isoform 1 [Vitis vinifera]	GO:0005737;cytoplasm;Cellular Component|GO:0009816;defense response to bacterium, incompatible interaction;Biological Process|GO:0006979;response to oxidative stress;Biological Process|GO:0009751;response to salicylic acid";Biological Process|GO:0006952;defense response;Biological Process	NA
Unigene_224	presequence protease 1	Insulinase (Peptidase family M16) protein	Insulinase (Peptidase family M16) protein	hypothetical protein VITISV_006460 [Vitis vinifera]	GO:0005618;cell wall;Cellular Component|GO:0009507;chloroplast;Cellular Component|GO:0016020;membrane;Cellular Component|GO:0005743;mitochondrial inner membrane;Cellular Component|GO:0005758;mitochondrial intermembrane space;Cellular Component|GO:0005759;mitochondrial matrix;Cellular Component|GO:0005741;mitochondrial outer membrane;Cellular Component|GO:0005750;mitochondrial respiratory chain co…	EC-3.4.24.64 mitochondrial processing peptidase;|EC-3.4.24.64 mitochondrial processing peptidase;EC-3.4.24.64 mitochondrial processing peptidase
Unigene_225	MAPK phosphatase 2	dual specificity protein phosphatase-related	dual specificity protein phosphatase-related	unnamed protein product [Vitis vinifera]	GO:0005737;cytoplasm;Cellular Component|GO:0005634;nucleus;Cellular Component|GO:0004725;protein tyrosine phosphatase activity;Molecular Function|GO:0008138;protein tyrosine/serine/threonine phosphatase activity;Molecular Function|GO:0008270;zinc ion binding;Molecular Function|GO:0006464;cellular protein modification process;Biological Process|GO:0035335;peptidyl-tyrosine dephosphorylation;Biolog…	EC-3.1.3.48 ; EC-3.1.3.16 protein-tyrosine-phosphatase;phosphoprotein phosphatase;indole-3-acetate activation II:triacylglycerol biosynthesis (Chlamydomonas):starch degradation II:ascorbate biosynthesis I (L-galactose pathway):NAD/NADH phosphorylation and dephosphorylation:3-phosphoinositide biosynthesis
Unigene_226	myb domain protein 78	myb domain protein 24	myb domain protein 78	MYB8 protein [Gerbera hybrid cultivar]	GO:0005634;nucleus;Cellular Component|GO:0003682;chromatin binding;Molecular Function|GO:0003677;DNA binding;Molecular Function|GO:0006355;regulation of transcription, DNA-templated;Biological Process|GO:0006351;transcription, DNA-templated";Biological Process	NA
Unigene_227	zinc ion binding	Adenine nucleotide alpha hydrolases-like superfamily protein	Adenine nucleotide alpha hydrolases-like superfamily protein	conserved hypothetical protein [Ricinus communis]	GO:0005886;plasma membrane;Cellular Component|GO:0006950;response to stress;Biological Process	NA
Unigene_228	nuclear RNA polymerase A1	golgi nucleotide sugar transporter 1	golgi nucleotide sugar transporter 2	hypothetical protein VITISV_029788 [Vitis vinifera]	GO:0005794;Golgi apparatus;Cellular Component|GO:0000139;Golgi membrane;Cellular Component|GO:0016021;integral component of membrane;Cellular Component|GO:0005458;GDP-mannose transmembrane transporter activity;Molecular Function|GO:0005338;nucleotide-sugar transmembrane transporter activity;Molecular Function|GO:0008643;carbohydrate transport;Biological Process|GO:0015784;GDP-mannose transport;Bi…	EC-3.6.1.3 adenosinetriphosphatase;6-hydroxymethyl-dihydropterin diphosphate biosynthesis I:oxidized GTP and dGTP detoxification:tetrahydrofolate biosynthesis II	Proteasome [PATH:ko03050];Folding: sorting and degradation;Genetic Information Processing;K03062 PSMC1: RPT2; 26S proteasome regulatory subunit T2|Viral carcinogenesis [PATH:ko05203];Cancers;Human Diseases;K03062 PSMC1: RPT2; 26S proteasome regulatory subunit T2|Epstein-Barr virus infection [PATH:ko05169];Infectious diseases;Human Diseases;K03062 PSMC1: RPT2; 26S proteasome regulatory subunit T2
Unigene_229	GTP-binding family protein	NmrA-like negative transcriptional regulator family protein	NmrA-like negative transcriptional regulator family protein	unnamed protein product [Vitis vinifera]"	GO:0016491;oxidoreductase activity;Molecular Function|GO:0009699;phenylpropanoid biosynthetic process;Biological Process|GO:0005777;peroxisome;Cellular Component|GO:0080023;3R-hydroxyacyl-CoA dehydratase activity;Molecular Function|GO:0033542;fatty acid beta-oxidation, unsaturated, even number";Biological Process	EC-1.1.1.35 ; EC-4.2.1.107 3-hydroxyacyl-CoA dehydrogenase;3 alpha ,7 alpha ,12 alpha trihydroxy-5 beta -cholest-24-enoyl-CoA dehydratase;homoserine biosynthesis:detoxification of reactive carbonyls in chloroplasts:4-hydroxybenzoate biosynthesis V:sorgoleone biosynthesis:carbon concentration mechanism (Chlamydomonas):glucosinolate biosynthesis from phenylalanine:IAA biosynthesis VII:phaseic acid …
Unigene_230	MEI2-like protein 1	MEI2-like protein 1	MEI2-like protein 1	unnamed protein product [Vitis vinifera]	GO:0000166;nucleotide binding;Molecular Function|GO:0003723;RNA binding;Molecular Function|GO:0051321;meiotic cell cycle;Biological Process|GO:0045927;positive regulation of growth;Biological Process|GO:0045836;positive regulation of meiotic nuclear division;Biological Process	NA
Unigene_231	neurofilament protein-related	translocon at the outer envelope membrane of chloroplasts 159	translocon at the outer envelope membrane of chloroplasts 159	PREDICTED: translocase of chloroplast 159, chloroplastic-like [Vitis vinifera]"	GO:0009507;chloroplast;Cellular Component|GO:0009941;chloroplast envelope;Cellular Component|GO:0009707;chloroplast outer membrane;Cellular Component|GO:0005829;cytosol;Cellular Component|GO:0016021;integral component of membrane;Cellular Component|GO:0016020;membrane;Cellular Component|GO:0009536;plastid;Cellular Component|GO:0005525;GTP binding;Molecular Function|GO:0003924;GTPase activity;Mole…	NA
Unigene_232	glucosyltransferase-related	UDP-glucosyl transferase 85A2	UDP-glucosyl transferase 85A2	predicted protein [Populus trichocarpa]	GO:0035251;UDP-glucosyltransferase activity;Molecular Function	EC-2.4.1.85 cyanohydrin beta -glucosyltransferase;IAA conjugate biosynthesis II:kaempferol glucoside biosynthesis (Arabidopsis):ajugose biosynthesis II (galactinol-independent):IAA degradation IV:fructan biosynthesis:B series fagopyritols biosynthesis:cytokinins 9-N-glucoside biosynthesis:superpathway of anthocyanin biosynthesis (from cyanidin and cyanidin 3-O-glucoside):daphnetin modification:sa…
Unigene_233	fibrillin	Plastid-lipid associated protein PAP / fibrillin family protein	fibrillin	putative plastid lipid-associated protein [Vitis hybrid cultivar]	GO:0009507;chloroplast;Cellular Component	NA
Unigene_234	AGAMOUS-like 24	K-box region and MADS-box transcription factor family protein	K-box region and MADS-box transcription factor family protein	PISTILLATA homolog MfPI-1 [Magnolia figo]	GO:0005634;nucleus;Cellular Component|GO:0003677;DNA binding;Molecular Function|GO:0003700;sequence-specific DNA binding transcription factor activity;Molecular Function|GO:0007275;multicellular organismal development;Biological Process|GO:0006351;transcription, DNA-templated";Biological Process	NA
Unigene_235	ubiquitin-protein ligase 1	ubiquitin-protein ligase 2	ubiquitin-protein ligase 2	PREDICTED: E3 ubiquitin-protein ligase UPL2-like [Vitis vinifera]	GO:0005829;cytosol;Cellular Component|GO:0005739;mitochondrion;Cellular Component|GO:0005634;nucleus;Cellular Component|GO:0016874;ligase activity;Molecular Function|GO:0004842;ubiquitin-protein transferase activity;Molecular Function|GO:0042787;protein ubiquitination involved in ubiquitin-dependent protein catabolic process;Biological Process	EC-3.1.2.15 ubiquitin thiolesterase;indole-3-acetate activation II:chlorogenic acid biosynthesis I:IAA biosynthesis VII:phenylpropanoid biosynthesis:salicylate biosynthesis II:phaselate biosynthesis:docosahexanoate biosynthesis I	Ubiquitin mediated proteolysis [PATH:ko04120];Folding: sorting and degradation;Genetic Information Processing;K10592 HUWE1: MULE: ARF-BP1; E3 ubiquitin-protein ligase HUWE1 [EC:2.3.2.26]
Unigene_236	pleiotropic drug resistance 1	pleiotropic drug resistance 12	pleiotropic drug resistance 12	pleiotropic drug resistance protein [Cucumis sativus]	GO:0016021;integral component of membrane;Cellular Component|GO:0005524;ATP binding;Molecular Function|GO:0016887;ATPase activity;Molecular Function|GO:0006810;transport;Biological Process	EC-3.6.3.25 sulfate-transporting ATPase;copper transport I:calmodulin regulated calcium transport
Unigene_237	MOS4-associated complex 3B	DDB1-CUL4 associated factor 1	DDB1-CUL4 associated factor 1	PREDICTED: DDB1- and CUL4-associated factor homolog 1-like [Vitis vinifera]	GO:0080008;Cul4-RING E3 ubiquitin ligase complex;Cellular Component|GO:0005634;nucleus;Cellular Component|GO:0009793;embryo development ending in seed dormancy;Biological Process|GO:0009908;flower development;Biological Process|GO:0010154;fruit development;Biological Process|GO:0048366;leaf development;Biological Process|GO:0048827;phyllome development;Biological Process|GO:0016567;protein ubiqui…	EC-3.4.21.26 prolyl oligopeptidase;|EC-3.4.21.26 prolyl oligopeptidase;EC-3.4.21.26 prolyl oligopeptidase	Renin-angiotensin system [PATH:ko04614];Endocrine system;Organismal Systems;K01322 PREP; prolyl oligopeptidase [EC:3.4.21.26]|Chagas disease (American trypanosomiasis) [PATH:ko05142];Infectious diseases;Human Diseases;K01354 ptrB; oligopeptidase B [EC:3.4.21.83]|African trypanosomiasis [PATH:ko05143];Infectious diseases;Human Diseases;K01354 ptrB; oligopeptidase B [EC:3.4.21.83]
Unigene_238	ATPase, AAA-type, CDC48 protein	ATPase, AAA-type, CDC48 protein	ATPase, AAA-type, CDC48 protein	Transitional endoplasmic reticulum ATPase, putative [Ricinus communis]"	GO:0005886;plasma membrane;Cellular Component|GO:0005524;ATP binding;Molecular Function|GO:0016787;hydrolase activity;Molecular Function|GO:0007049;cell cycle;Biological Process	EC-3.6.1.3 adenosinetriphosphatase;6-hydroxymethyl-dihydropterin diphosphate biosynthesis I:oxidized GTP and dGTP detoxification:tetrahydrofolate biosynthesis II	Protein processing in endoplasmic reticulum [PATH:ko04141];Folding: sorting and degradation;Genetic Information Processing;K13525 VCP: CDC48; transitional endoplasmic reticulum ATPase|Legionellosis [PATH:ko05134];Infectious diseases;Human Diseases;K13525 VCP: CDC48; transitional endoplasmic reticulum ATPase
Unigene_239	UDP-xylose synthase 4	anthranilate synthase beta subunit 1	Glutamine amidotransferase type 1 family protein	PREDICTED: uncharacterized protein LOC100262899 [Vitis vinifera]	GO:0009507;chloroplast;Cellular Component|GO:0004049;anthranilate synthase activity;Molecular Function|GO:0006541;glutamine metabolic process;Biological Process|GO:0010600;regulation of auxin biosynthetic process;Biological Process|GO:0000162;tryptophan biosynthetic process;Biological Process	EC-4.1.3.27 anthranilate synthase;tryptophan biosynthesis	Biosynthesis of amino acids [PATH:ko01230];Overview;Metabolism;K01658 trpG; anthranilate synthase component II [EC:4.1.3.27]|Phenylalanine: tyrosine and tryptophan biosynthesis [PATH:ko00400];Amino acid metabolism;Metabolism;K01658 trpG; anthranilate synthase component II [EC:4.1.3.27]|Phenazine biosynthesis [PATH:ko00405];Biosynthesis of other secondary metabolites;Metabolism;K01658 trpG; anthra…
Unigene_240	AAA-type ATPase family protein	regulatory particle triple-A ATPase 6A	regulatory particle triple-A ATPase 6A	unknown [Picea sitchensis]	GO:0005829;cytosol;Cellular Component|GO:0005634;nucleus;Cellular Component|GO:0005886;plasma membrane;Cellular Component|GO:0000502;proteasome complex;Cellular Component|GO:0005524;ATP binding;Molecular Function|GO:0016787;hydrolase activity;Molecular Function|GO:0030163;protein catabolic process;Biological Process	EC-3.6.4.3 microtubule-severing ATPase	Proteasome [PATH:ko03050];Folding: sorting and degradation;Genetic Information Processing;K03066 PSMC5: RPT6; 26S proteasome regulatory subunit T6|Epstein-Barr virus infection [PATH:ko05169];Infectious diseases;Human Diseases;K03066 PSMC5: RPT6; 26S proteasome regulatory subunit T6
Unigene_241	NA	Calcineurin-like metallo-phosphoesterase superfamily protein	Calcineurin-like metallo-phosphoesterase superfamily protein	PREDICTED: uncharacterized protein LOC100267859 [Vitis vinifera]	NA	NA	NA
Unigene_242	thymidylate synthase 1	Protein of unknown function (DUF506)	Protein of unknown function (DUF506)	PREDICTED: uncharacterized protein LOC100251328 [Vitis vinifera]	NA	NA	NA
Unigene_243	UBX domain-containing protein	UBX domain-containing protein	UBX domain-containing protein	PREDICTED: pantoate--beta-alanine ligase-like [Vitis vinifera]	GO:0034098;Cdc48p-Npl4p-Ufd1p AAA ATPase complex;Cellular Component|GO:0005634;nucleus;Cellular Component|GO:0005737;cytoplasm;Cellular Component|GO:0005524;ATP binding;Molecular Function|GO:0004592;pantoate-beta-alanine ligase activity;Molecular Function|GO:0015940;pantothenate biosynthetic process;Biological Process	EC-6.3.2.1 pantoate- beta -alanine ligase;IAA conjugate biosynthesis II:IAA degradation IV:IAA degradation II:IAA degradation V:jasmonoyl-amino acid conjugates biosynthesis I:indole-3-acetyl-amide conjugate biosynthesis:jasmonoyl-amino acid conjugates biosynthesis II:phosphopantothenate biosynthesis I	beta-Alanine metabolism [PATH:ko00410];Metabolism of other amino acids;Metabolism;K01918 panC; pantoate--beta-alanine ligase [EC:6.3.2.1]|Pantothenate and CoA biosynthesis [PATH:ko00770];Metabolism of cofactors and vitamins;Metabolism;K01918 panC; pantoate--beta-alanine ligase [EC:6.3.2.1]
Unigene_244	cytokinin oxidase 4	shrunken seed protein (SSE1)	shrunken seed protein (SSE1)	unnamed protein product [Vitis vinifera]	GO:0005789;endoplasmic reticulum membrane;Cellular Component|GO:0016021;integral component of membrane;Cellular Component|GO:0005778;peroxisomal membrane;Cellular Component|GO:0005777;peroxisome;Cellular Component|GO:0006633;fatty acid biosynthetic process;Biological Process|GO:0007031;peroxisome organization;Biological Process	EC-1.1.1.158 UDP-N-acetylmuramate dehydrogenase;detoxification of reactive carbonyls in chloroplasts:sorgoleone biosynthesis:phenylalanine degradation III:glucosinolate biosynthesis from phenylalanine:pyruvate fermentation to ethanol II:IAA biosynthesis VII:phaseic acid biosynthesis:homomethionine biosynthesis:acetoin degradation:t-anethole biosynthesis:methylglyoxal degradation III:D-threo-isoci…	Peroxisome [PATH:ko04146];Transport and catabolism;Cellular Processes;K13335 PEX16; peroxin-16
Unigene_245	Eukaryotic porin family protein	voltage dependent anion channel 1	voltage dependent anion channel 1	PREDICTED: mitochondrial outer membrane protein porin of 36 kDa isoform 1 [Vitis vinifera]	GO:0005741;mitochondrial outer membrane;Cellular Component|GO:0046930;pore complex;Cellular Component|GO:0015288;porin activity;Molecular Function|GO:0008308;voltage-gated anion channel activity;Molecular Function	NA	Calcium signaling pathway [PATH:ko04020];Signal transduction;Environmental Information Processing;K15040 VDAC2; voltage-dependent anion channel protein 2|cGMP - PKG signaling pathway [PATH:ko04022];Signal transduction;Environmental Information Processing;K15040 VDAC2; voltage-dependent anion channel protein 2|Ferroptosis [PATH:ko04216];Cell growth and death;Cellular Processes;K15040 VDAC2; voltag…
Unigene_246	citrate synthase 3	citrate synthase 2	citrate synthase 3	unnamed protein product [Vitis vinifera]"	GO:0009514;glyoxysome;Cellular Component|GO:0046912;transferase activity, transferring acyl groups, acyl groups converted into alkyl on transfer;Molecular Function|GO:0006097;glyoxylate cycle;Biological Process|GO:0006099;tricarboxylic acid cycle";Biological Process	EC-2.3.3.1 citrate;TCA cycle variation V (plant):homomethionine biosynthesis:TCA cycle II (eukaryotic):glyoxylate cycle:aliphatic glucosinolate biosynthesis, side chain elongation cycle:glutamine biosynthesis III	Carbon metabolism [PATH:ko01200];Overview;Metabolism;K01647 CS: gltA; citrate synthase [EC:2.3.3.1]|2-Oxocarboxylic acid metabolism [PATH:ko01210];Overview;Metabolism;K01647 CS: gltA; citrate synthase [EC:2.3.3.1]|Biosynthesis of amino acids [PATH:ko01230];Overview;Metabolism;K01647 CS: gltA; citrate synthase [EC:2.3.3.1]|Citrate cycle (TCA cycle) [PATH:ko00020];Carbohydrate metabolism;Metabolism…
Unigene_247	phytoene desaturation 1	phytoene desaturation 1	phytoene desaturation 1	4-hydroxyphenylpyruvate dioxygenase [Daucus carota]	GO:0005634;nucleus;Cellular Component|GO:0007067;mitotic nuclear division;Biological Process|GO:0016567;protein ubiquitination;Biological Process|GO:0005737;cytoplasm;Cellular Component|GO:0003868;4-hydroxyphenylpyruvate dioxygenase activity;Molecular Function|GO:0046872;metal ion binding;Molecular Function|GO:0006559;L-phenylalanine catabolic process;Biological Process|GO:0006572;tyrosine catabo…	EC-1.13.11.27 4-hydroxyphenylpyruvate dioxygenase;sorgoleone biosynthesis:glucosinolate biosynthesis from phenylalanine:IAA biosynthesis VII:9-lipoxygenase and 9-allene oxide synthase pathway:plastoquinol-9 biosynthesis I:5-deoxystrigol biosynthesis:sesamin biosynthesis:aerobic respiration (alternative oxidase pathway):vitamin E biosynthesis:tyrosine degradation I:salicin biosynthesis:carotenoid …	Tyrosine metabolism [PATH:ko00350];Amino acid metabolism;Metabolism;K00457 HPD: hppD; 4-hydroxyphenylpyruvate dioxygenase [EC:1.13.11.27]|Phenylalanine metabolism [PATH:ko00360];Amino acid metabolism;Metabolism;K00457 HPD: hppD; 4-hydroxyphenylpyruvate dioxygenase [EC:1.13.11.27]|Ubiquinone and other terpenoid-quinone biosynthesis [PATH:ko00130];Metabolism of cofactors and vitamins;Metabolism;K00…
Unigene_248	beta-galactosidase 8	beta-galactosidase 8	beta-galactosidase 8	unnamed protein product [Vitis vinifera]	GO:0048046;apoplast;Cellular Component|GO:0005618;cell wall;Cellular Component|GO:0004565;beta-galactosidase activity;Molecular Function|GO:0030246;carbohydrate binding;Molecular Function|GO:0005975;carbohydrate metabolic process;Biological Process|GO:0016021;integral component of membrane;Cellular Component|GO:0000325;plant-type vacuole;Cellular Component|GO:0005774;vacuolar membrane;Cellular Co…	EC-3.6.3.44 xenobiotic-transporting ATPase;copper transport I:copper transport II:calmodulin regulated calcium transport:|EC-3.6.3.44 xenobiotic-transporting ATPase;EC-3.2.1.23 beta -galactosidase;copper transport I:copper transport II:calmodulin regulated calcium transport:starch degradation II:dhurrin degradation:fructan degradation:lactose degradation III:stachyose degradation:dalcochinin bios…
Unigene_249	HSI2-like 1	Adenosylmethionine decarboxylase family protein	Adenosylmethionine decarboxylase family protein	hypothetical protein VITISV_041154 [Vitis vinifera]	GO:0004014;adenosylmethionine decarboxylase activity;Molecular Function|GO:0006557;S-adenosylmethioninamine biosynthetic process;Biological Process|GO:0008295;spermidine biosynthetic process;Biological Process|GO:0006597;spermine biosynthetic process;Biological Process	EC-4.1.1.50 adenosylmethionine decarboxylase;spermidine biosynthesis I:D-threo-isocitrate + NADP+ <--> 2-oxoglutarate + CO2 + NADPH:choline biosynthesis I:D-threo-isocitrate + NADP+ -> 2-oxoglutarate + CO2 + NADPH:ubiquinol-9 biosynthesis (eukaryotic):ubiquinol-10 biosynthesis (eukaryotic):photorespiration:UDP-D-apiose biosynthesis (from UDP-D-glucuronate):spermine biosynthesis	Cysteine and methionine metabolism [PATH:ko00270];Amino acid metabolism;Metabolism;K01611 speD: AMD1; S-adenosylmethionine decarboxylase [EC:4.1.1.50]|Arginine and proline metabolism [PATH:ko00330];Amino acid metabolism;Metabolism;K01611 speD: AMD1; S-adenosylmethionine decarboxylase [EC:4.1.1.50]
Unigene_250	peptide transporter 1	Major facilitator superfamily protein	Major facilitator superfamily protein	major facilitator protein [Arabidopsis thaliana]	GO:0016021;integral component of membrane;Cellular Component|GO:0005215;transporter activity;Molecular Function|GO:0006857;oligopeptide transport;Biological Process|GO:0005886;plasma membrane;Cellular Component	NA
Unigene_251	Glycine cleavage T-protein family	Glycine cleavage T-protein family	Glycine cleavage T-protein family	PREDICTED: aminomethyltransferase, mitochondrial [Vitis vinifera]"	GO:0048046;apoplast;Cellular Component|GO:0009941;chloroplast envelope;Cellular Component|GO:0009570;chloroplast stroma;Cellular Component|GO:0009534;chloroplast thylakoid;Cellular Component|GO:0022626;cytosolic ribosome;Cellular Component|GO:0016020;membrane;Cellular Component|GO:0005739;mitochondrion;Cellular Component|GO:0004047;aminomethyltransferase activity;Molecular Function|GO:0008483;tra…	EC-2.1.2.10 aminomethyltransferase;glycine biosynthesis:glycine + tetrahydrofolate + NAD+ -> ammonia + CO2 + 5,10-methylenetetrahydrofolate + NADH + H+:folate transformations II:folate polyglutamylation:photorespiration:glycine cleavage:photorespiration (Chlamydomonas-specific)	Carbon metabolism [PATH:ko01200];Overview;Metabolism;K00605 gcvT: AMT; aminomethyltransferase [EC:2.1.2.10]|Glyoxylate and dicarboxylate metabolism [PATH:ko00630];Carbohydrate metabolism;Metabolism;K00605 gcvT: AMT; aminomethyltransferase [EC:2.1.2.10]|Glycine: serine and threonine metabolism [PATH:ko00260];Amino acid metabolism;Metabolism;K00605 gcvT: AMT; aminomethyltransferase [EC:2.1.2.10]|On…
Unigene_252	glutamate decarboxylase 4	glutamate decarboxylase	glutamate decarboxylase	PREDICTED: glutamate decarboxylase-like [Vitis vinifera]	GO:0009506;plasmodesma;Cellular Component|GO:0004351;glutamate decarboxylase activity;Molecular Function|GO:0030170;pyridoxal phosphate binding;Molecular Function|GO:0006536;glutamate metabolic process;Biological Process	EC-4.1.1.15 glutamate decarboxylase;pyruvate fermentation to ethanol II:D-threo-isocitrate + NADP+ <--> 2-oxoglutarate + CO2 + NADPH:choline biosynthesis I:D-threo-isocitrate + NADP+ -> 2-oxoglutarate + CO2 + NADPH:ubiquinol-9 biosynthesis (eukaryotic):ubiquinol-10 biosynthesis (eukaryotic):photorespiration:glutamate degradation IV:UDP-D-apiose biosynthesis (from UDP-D-glucuronate):acetaldehyde b…	Butanoate metabolism [PATH:ko00650];Carbohydrate metabolism;Metabolism;K01580 E4.1.1.15: gadB: gadA: GAD; glutamate decarboxylase [EC:4.1.1.15]|Alanine: aspartate and glutamate metabolism [PATH:ko00250];Amino acid metabolism;Metabolism;K01580 E4.1.1.15: gadB: gadA: GAD; glutamate decarboxylase [EC:4.1.1.15]|beta-Alanine metabolism [PATH:ko00410];Metabolism of other amino acids;Metabolism;K01580 E…
Unigene_253	UDP-XYL synthase 5	UDP-D-apiose/UDP-D-xylose synthase 2	UDP-D-apiose/UDP-D-xylose synthase 2	PREDICTED: bifunctional polymyxin resistance protein ArnA-like [Glycine max]	GO:0048046;apoplast;Cellular Component|GO:0005737;cytoplasm;Cellular Component|GO:0005829;cytosol;Cellular Component|GO:0003824;catalytic activity;Molecular Function|GO:0050662;coenzyme binding;Molecular Function|GO:0071555;cell wall organization;Biological Process	EC-4.1.1.35 UDP-glucuronate decarboxylase;UDP-D-xylose and UDP-D-glucuronate biosynthesis:D-threo-isocitrate + NADP+ <--> 2-oxoglutarate + CO2 + NADPH:choline biosynthesis I:D-threo-isocitrate + NADP+ -> 2-oxoglutarate + CO2 + NADPH:ubiquinol-9 biosynthesis (eukaryotic):ubiquinol-10 biosynthesis (eukaryotic):photorespiration:UDP-D-apiose biosynthesis (from UDP-D-glucuronate)	Amino sugar and nucleotide sugar metabolism [PATH:ko00520];Carbohydrate metabolism;Metabolism;K12449 AXS; UDP-apiose/xylose synthase
Unigene_254	aldehyde dehydrogenase 7B4	aldehyde dehydrogenase 6B2	aldehyde dehydrogenase 6B2	unnamed protein product [Vitis vinifera]"	GO:0005739;mitochondrion;Cellular Component|GO:0005507;copper ion binding;Molecular Function|GO:0004491;methylmalonate-semialdehyde dehydrogenase (acylating) activity;Molecular Function|GO:0006979;response to oxidative stress;Biological Process	EC-1.2.1.27 methylmalonate-semialdehyde dehydrogenase;cuticular wax biosynthesis:isoleucine degradation I:valine degradation I:TCA cycle variation V (plant):sorgoleone biosynthesis:glucosinolate biosynthesis from phenylalanine:bixin biosynthesis:lysine degradation II:sesamin biosynthesis:glutamate degradation IV:aerobic respiration (alternative oxidase pathway):ferulate and sinapate biosynthesis:…	Carbon metabolism [PATH:ko01200];Overview;Metabolism;K00140 mmsA: iolA: ALDH6A1; malonate-semialdehyde dehydrogenase (acetylating) / methylmalonate-semialdehyde dehydrogenase [EC:1.2.1.18 1.2.1.27]|Propanoate metabolism [PATH:ko00640];Carbohydrate metabolism;Metabolism;K00140 mmsA: iolA: ALDH6A1; malonate-semialdehyde dehydrogenase (acetylating) / methylmalonate-semialdehyde dehydrogenase [EC:1.2…
Unigene_255	TBP-associated factor 15B	copper/zinc superoxide dismutase 1	copper/zinc superoxide dismutase 1	unknown [Populus trichocarpa]	GO:0005737;cytoplasm;Cellular Component|GO:0046872;metal ion binding;Molecular Function|GO:0004784;superoxide dismutase activity;Molecular Function	EC-1.15.1.1 superoxide dismutase;sorgoleone biosynthesis:glucosinolate biosynthesis from phenylalanine:IAA biosynthesis VII:superoxide radicals degradation:sesamin biosynthesis:aerobic respiration (alternative oxidase pathway):salicin biosynthesis:|EC-1.15.1.1 superoxide dismutase;EC-1.15.1.1 superoxide dismutase;sorgoleone biosynthesis:glucosinolate biosynthesis from phenylalanine:IAA biosynthes…	Peroxisome [PATH:ko04146];Transport and catabolism;Cellular Processes;K04565 SOD1; superoxide dismutase: Cu-Zn family [EC:1.15.1.1]|Longevity regulating pathway - multiple species [PATH:ko04213];Aging;Organismal Systems;K04565 SOD1; superoxide dismutase: Cu-Zn family [EC:1.15.1.1]|Amyotrophic lateral sclerosis (ALS) [PATH:ko05014];Neurodegenerative diseases;Human Diseases;K04565 SOD1; superoxide …
Unigene_256	Cytochrome C1 family	Cytochrome C1 family	Cytochrome C1 family	Sorting nexin-4, putative [Ricinus communis]"	GO:0016021;integral component of membrane;Cellular Component|GO:0005743;mitochondrial inner membrane;Cellular Component|GO:0070469;respiratory chain;Cellular Component|GO:0009055;electron carrier activity;Molecular Function|GO:0020037;heme binding;Molecular Function|GO:0005506;iron ion binding;Molecular Function|GO:0055114;oxidation-reduction process;Biological Process|GO:0005829;cytosol;Cellular…	NA	Oxidative phosphorylation [PATH:ko00190];Energy metabolism;Metabolism;K00413 CYC1: CYT1: petC; ubiquinol-cytochrome c reductase cytochrome c1 subunit|Two-component system [PATH:ko02020];Signal transduction;Environmental Information Processing;K00413 CYC1: CYT1: petC; ubiquinol-cytochrome c reductase cytochrome c1 subunit|Cardiac muscle contraction [PATH:ko04260];Circulatory system;Organismal Syst…
Unigene_257	methyltransferases	Aldolase-type TIM barrel family protein	Aldolase-type TIM barrel family protein	PREDICTED: indole-3-glycerol phosphate synthase, chloroplastic [Vitis vinifera]"	GO:0009507;chloroplast;Cellular Component|GO:0009570;chloroplast stroma;Cellular Component|GO:0005829;cytosol;Cellular Component|GO:0005507;copper ion binding;Molecular Function|GO:0004425;indole-3-glycerol-phosphate synthase activity;Molecular Function|GO:0000162;tryptophan biosynthetic process;Biological Process	EC-4.1.1.48 indole-3-glycerol-phosphate synthase;D-threo-isocitrate + NADP+ <--> 2-oxoglutarate + CO2 + NADPH:choline biosynthesis I:D-threo-isocitrate + NADP+ -> 2-oxoglutarate + CO2 + NADPH:ubiquinol-9 biosynthesis (eukaryotic):ubiquinol-10 biosynthesis (eukaryotic):photorespiration:tryptophan biosynthesis:UDP-D-apiose biosynthesis (from UDP-D-glucuronate)	Biosynthesis of amino acids [PATH:ko01230];Overview;Metabolism;K01609 trpC; indole-3-glycerol phosphate synthase [EC:4.1.1.48]|Phenylalanine: tyrosine and tryptophan biosynthesis [PATH:ko00400];Amino acid metabolism;Metabolism;K01609 trpC; indole-3-glycerol phosphate synthase [EC:4.1.1.48]
Unigene_258	UDP-XYL synthase 5	rhamnose biosynthesis 1	nucleotide-rhamnose synthase/epimerase-reductase	NAD dependent epimerase/dehydratase, putative [Ricinus communis]"	GO:0048046;apoplast;Cellular Component|GO:0005829;cytosol;Cellular Component|GO:0005886;plasma membrane;Cellular Component|GO:0009506;plasmodesma;Cellular Component|GO:0008830;dTDP-4-dehydrorhamnose 3,5-epimerase activity;Molecular Function|GO:0008831;dTDP-4-dehydrorhamnose reductase activity;Molecular Function|GO:0010489;UDP-4-keto-6-deoxy-glucose-3,5-epimerase activity;Molecular Function|GO:001…	NA	Amino sugar and nucleotide sugar metabolism [PATH:ko00520];Carbohydrate metabolism;Metabolism;K12451 UER1; 3:5-epimerase/4-reductase [EC:5.1.3.- 1.1.1.-]|Polyketide sugar unit biosynthesis [PATH:ko00523];Metabolism of terpenoids and polyketides;Metabolism;K12451 UER1; 3:5-epimerase/4-reductase [EC:5.1.3.- 1.1.1.-]
Unigene_259	actin depolymerizing factor 8	actin depolymerizing factor 6	actin depolymerizing factor 6	unknown [Lotus japonicus]	GO:0015629;actin cytoskeleton;Cellular Component|GO:0030042;actin filament depolymerization;Biological Process	NA	Regulation of actin cytoskeleton [PATH:ko04810];Cell motility;Cellular Processes;K05765 CFL; cofilin|Fc gamma R-mediated phagocytosis [PATH:ko04666];Immune system;Organismal Systems;K05765 CFL; cofilin|Axon guidance [PATH:ko04360];Development;Organismal Systems;K05765 CFL; cofilin|Pertussis [PATH:ko05133];Infectious diseases;Human Diseases;K05765 CFL; cofilin
Unigene_260	NA	phosphoenolpyruvate carboxylase 4	phosphoenolpyruvate carboxylase 4	phosphoenolpyruvate carboxylase [Ricinus communis]	GO:0005737;cytoplasm;Cellular Component|GO:0008964;phosphoenolpyruvate carboxylase activity;Molecular Function|GO:0015977;carbon fixation;Biological Process|GO:0015979;photosynthesis;Biological Process|GO:0006099;tricarboxylic acid cycle;Biological Process	EC-4.1.1.31 phospho<i>enol</i>pyruvate carboxylase;C4 photosynthetic carbon assimilation cycle, PEPCK type:D-threo-isocitrate + NADP+ <--> 2-oxoglutarate + CO2 + NADPH:choline biosynthesis I:D-threo-isocitrate + NADP+ -> 2-oxoglutarate + CO2 + NADPH:ubiquinol-9 biosynthesis (eukaryotic):C4 photosynthetic carbon assimilation cycle, NADP-ME type:ubiquinol-10 biosynthesis (eukaryotic):photorespirati…	Carbon metabolism [PATH:ko01200];Overview;Metabolism;K01595 ppc; phosphoenolpyruvate carboxylase [EC:4.1.1.31]|Pyruvate metabolism [PATH:ko00620];Carbohydrate metabolism;Metabolism;K01595 ppc; phosphoenolpyruvate carboxylase [EC:4.1.1.31]|Carbon fixation in photosynthetic organisms [PATH:ko00710];Energy metabolism;Metabolism;K01595 ppc; phosphoenolpyruvate carboxylase [EC:4.1.1.31]|Carbon fixatio…
Unigene_261	like SEX4 1	dual specificity protein phosphatase (DsPTP1) family protein	dual specificity protein phosphatase (DsPTP1) family protein	dual protein phosphatase 4 [Castanea sativa]	GO:0009501;amyloplast;Cellular Component|GO:0005634;nucleus;Cellular Component|GO:0008138;protein tyrosine/serine/threonine phosphatase activity;Molecular Function|GO:0005975;carbohydrate metabolic process;Biological Process|GO:0006470;protein dephosphorylation;Biological Process	EC-3.1.3.48 ; EC-3.1.3.16 protein-tyrosine-phosphatase;phosphoprotein phosphatase;indole-3-acetate activation II:triacylglycerol biosynthesis (Chlamydomonas):starch degradation II:ascorbate biosynthesis I (L-galactose pathway):NAD/NADH phosphorylation and dephosphorylation:3-phosphoinositide biosynthesis
Unigene_262	ascorbate peroxidase 3	ascorbate peroxidase 3	ascorbate peroxidase 3	peroxisome type ascorbate peroxidase [Elaeis guineensis]	GO:0009507;chloroplast;Cellular Component|GO:0009941;chloroplast envelope;Cellular Component|GO:0046861;glyoxysomal membrane;Cellular Component|GO:0009514;glyoxysome;Cellular Component|GO:0016021;integral component of membrane;Cellular Component|GO:0005739;mitochondrion;Cellular Component|GO:0005778;peroxisomal membrane;Cellular Component|GO:0005777;peroxisome;Cellular Component|GO:0009506;plasmo…	EC-1.11.1.11 L-ascorbate peroxidase;L-ascorbate degradation V:sorgoleone biosynthesis:glucosinolate biosynthesis from phenylalanine:IAA biosynthesis VII:sesamin biosynthesis:aerobic respiration (alternative oxidase pathway):salicin biosynthesis:cutin biosynthesis	Ascorbate and aldarate metabolism [PATH:ko00053];Carbohydrate metabolism;Metabolism;K00434 E1.11.1.11; L-ascorbate peroxidase [EC:1.11.1.11]|Glutathione metabolism [PATH:ko00480];Metabolism of other amino acids;Metabolism;K00434 E1.11.1.11; L-ascorbate peroxidase [EC:1.11.1.11]
Unigene_263	ATP-citrate lyase B-1	Succinyl-CoA ligase, alpha subunit	Succinyl-CoA ligase, alpha subunit	predicted protein [Populus trichocarpa]	GO:0005739;mitochondrion;Cellular Component|GO:0005524;ATP binding;Molecular Function|GO:0003878;ATP citrate synthase activity;Molecular Function|GO:0048037;cofactor binding;Molecular Function|GO:0004775;succinate-CoA ligase (ADP-forming) activity;Molecular Function|GO:0006105;succinate metabolic process;Biological Process|GO:0006104;succinyl-CoA metabolic process;Biological Process|GO:0006099;tr…	EC-6.2.1.4 succinate-CoA ligase;sporopollenin precursor biosynthesis:IAA biosynthesis VII:trans-cinnamoyl-CoA biosynthesis:fatty acid biosynthesis (plant mitochondria):jasmonic acid biosynthesis	Carbon metabolism [PATH:ko01200];Overview;Metabolism;K01899 LSC1; succinyl-CoA synthetase alpha subunit [EC:6.2.1.4 6.2.1.5]|Citrate cycle (TCA cycle) [PATH:ko00020];Carbohydrate metabolism;Metabolism;K01899 LSC1; succinyl-CoA synthetase alpha subunit [EC:6.2.1.4 6.2.1.5]|Propanoate metabolism [PATH:ko00640];Carbohydrate metabolism;Metabolism;K01899 LSC1; succinyl-CoA synthetase alpha subunit [EC…
Unigene_264	squamosa promoter-like 11	squamosa promoter binding protein-like 14	squamosa promoter binding protein-like 14	unnamed protein product [Vitis vinifera]	GO:0005737;cytoplasm;Cellular Component|GO:0005634;nucleus;Cellular Component|GO:0005886;plasma membrane;Cellular Component|GO:0003677;DNA binding;Molecular Function|GO:0046872;metal ion binding;Molecular Function|GO:0003700;sequence-specific DNA binding transcription factor activity;Molecular Function|GO:0042742;defense response to bacterium;Biological Process|GO:0045893;positive regulation of t…	EC-2.7.13.3 histidine kinase;lipid-dependent phytate biosynthesis II (via Ins(1,3,4)P3):pyridoxal 5'-phosphate salvage pathway:lipid-dependent phytate biosynthesis I (via Ins(1,4,5)P3):farnesylcysteine salvage pathway:salvage pathways of pyrimidine ribonucleotides:phytol salvage pathway	Plant hormone signal transduction [PATH:ko04075];Signal transduction;Environmental Information Processing;K14489 AHK2_3_4; arabidopsis histidine kinase 2/3/4 (cytokinin receptor) [EC:2.7.13.3]
Unigene_265	root FNR 2	root FNR 2	root FNR 1	ferredoxin--NADP reductase, putative [Ricinus communis]"	GO:0009507;chloroplast;Cellular Component|GO:0004324;ferredoxin-NADP+ reductase activity;Molecular Function|GO:0015979;photosynthesis;Biological Process	EC-1.18.1.2 ferredoxin-NADP+ reductase;sorgoleone biosynthesis:glucosinolate biosynthesis from phenylalanine:IAA biosynthesis VII:sesamin biosynthesis:aerobic respiration (alternative oxidase pathway):salicin biosynthesis:photosynthesis light reactions	Photosynthesis [PATH:ko00195];Energy metabolism;Metabolism;K02641 petH; ferredoxin--NADP+ reductase [EC:1.18.1.2]
Unigene_266	polygalacturonase 2	polygalacturonase 2	polygalacturonase 2	PREDICTED: probable polygalacturonase non-catalytic subunit JP630-like [Vitis vinifera]	GO:0048046;apoplast;Cellular Component|GO:0005618;cell wall;Cellular Component	NA
Unigene_267	FAR1-related sequence 5	Transducin/WD40 repeat-like superfamily protein	Transducin/WD40 repeat-like superfamily protein	PREDICTED: uncharacterized WD repeat-containing protein C2A9.03 [Vitis vinifera]	GO:0005634;nucleus;Cellular Component|GO:0008270;zinc ion binding;Molecular Function|GO:0005829;cytosol;Cellular Component|GO:0043234;protein complex;Cellular Component	EC-1.1.1.42 isocitrate dehydrogenase;detoxification of reactive carbonyls in chloroplasts:sorgoleone biosynthesis:glucosinolate biosynthesis from phenylalanine:IAA biosynthesis VII:phaseic acid biosynthesis:homomethionine biosynthesis:t-anethole biosynthesis:methylglyoxal degradation III:D-threo-isocitrate + NADP+ <--> 2-oxoglutarate + CO2 + NADPH:D-threo-isocitrate + NADP+ -> 2-oxoglutarate + CO…
Unigene_268	elongation factor family protein	Ribosomal protein S5/Elongation factor G/III/V family protein	Ribosomal protein S5/Elongation factor G/III/V family protein	eukaryotic translation elongation factor, putative [Ricinus communis]"	GO:0005737;cytoplasm;Cellular Component|GO:0005525;GTP binding;Molecular Function|GO:0003924;GTPase activity;Molecular Function|GO:0003746;translation elongation factor activity;Molecular Function	NA	AMPK signaling pathway [PATH:ko04152];Signal transduction;Environmental Information Processing;K03234 EEF2; elongation factor 2|Oxytocin signaling pathway [PATH:ko04921];Endocrine system;Organismal Systems;K03234 EEF2; elongation factor 2
Unigene_269	lon protease 2	lon protease 2	lon protease 2	unnamed protein product [Vitis vinifera]"	GO:0005782;peroxisomal matrix;Cellular Component|GO:0005524;ATP binding;Molecular Function|GO:0004176;ATP-dependent peptidase activity;Molecular Function|GO:0004252;serine-type endopeptidase activity;Molecular Function|GO:0006515;misfolded or incompletely synthesized protein catabolic process;Biological Process|GO:0016558;protein import into peroxisome matrix;Biological Process|GO:0016485;protein…	EC-3.4.21.53 endopeptidase La	Cell cycle - Caulobacter [PATH:ko04112];Cell growth and death;Cellular Processes;K01338 lon; ATP-dependent Lon protease [EC:3.4.21.53]
Unigene_270	MATE efflux family protein	MATE efflux family protein	MATE efflux family protein	PREDICTED: lysine-specific demethylase REF6-like [Vitis vinifera]	GO:0005634;nucleus;Cellular Component|GO:0051213;dioxygenase activity;Molecular Function|GO:0046872;metal ion binding;Molecular Function|GO:0003676;nucleic acid binding;Molecular Function|GO:0033169;histone H3-K9 demethylation;Biological Process|GO:0048366;leaf development;Biological Process|GO:0035067;negative regulation of histone acetylation;Biological Process|GO:0006355;regulation of transcri…	EC-2.1.1.43 histone-lysine N-methyltransferase;cyclopropane and cyclopropene fatty acid biosynthesis:sorgoleone biosynthesis:bixin biosynthesis:S-adenosyl-L-methionine cycle II:spermidine hydroxycinnamic acid conjugates biosynthesis:beta-alanine betaine biosynthesis:t-anethole biosynthesis:homogalacturonan biosynthesis:plastoquinol-9 biosynthesis I:daphnetin modification:methionine degradation I …
Unigene_271	RELA/SPOT homolog 1	RELA/SPOT homolog 1	RELA/SPOT homolog 1	PREDICTED: GTP pyrophosphokinase-like [Vitis vinifera]	GO:0009507;chloroplast;Cellular Component|GO:0005524;ATP binding;Molecular Function|GO:0005525;GTP binding;Molecular Function|GO:0008728;GTP diphosphokinase activity;Molecular Function|GO:0016301;kinase activity;Molecular Function|GO:0015969;guanosine tetraphosphate metabolic process;Biological Process|GO:0004177;aminopeptidase activity;Molecular Function|GO:0030145;manganese ion binding;Molecula…	EC-3.4.11.1 ; EC-3.4.11.5 leucyl aminopeptidase;prolyl aminopeptidase;|EC-3.4.11.1 ; EC-3.4.11.5 leucyl aminopeptidase;prolyl aminopeptidase;EC-2.7.6.5 GTP diphosphokinase;ppGpp biosynthesis	Glutathione metabolism [PATH:ko00480];Metabolism of other amino acids;Metabolism;K01255 CARP: pepA; leucyl aminopeptidase [EC:3.4.11.1]
Unigene_272	cysteine proteinase1	Granulin repeat cysteine protease family protein	Granulin repeat cysteine protease family protein	PREDICTED: cysteine proteinase RD21a-like [Vitis vinifera]	GO:0016747;transferase activity, transferring acyl groups other than amino-acyl groups";Molecular Function|GO:0048046;apoplast;Cellular Component|GO:0009507;chloroplast;Cellular Component|GO:0009506;plasmodesma;Cellular Component|GO:0005773;vacuole;Cellular Component|GO:0008234;cysteine-type peptidase activity;Molecular Function|GO:0008233;peptidase activity;Molecular Function|GO:0050832;defense …	EC-3.4.22.14 actinidain
Unigene_273	Hydrolase-like protein family	Hydrolase-like protein family	alpha/beta-Hydrolases superfamily protein	PREDICTED: uncharacterized protein LOC100266871 [Vitis vinifera]	GO:0016021;integral component of membrane;Cellular Component|GO:0005811;lipid particle;Cellular Component|GO:0004622;lysophospholipase activity;Molecular Function|GO:0016042;lipid catabolic process;Biological Process|GO:0055088;lipid homeostasis;Biological Process	NA
Unigene_274	cytokinin oxidase 4	Haloacid dehalogenase-like hydrolase (HAD) superfamily protein	Haloacid dehalogenase-like hydrolase (HAD) superfamily protein	trehalose-6-phosphate synthase, putative [Ricinus communis]"	GO:0004805;trehalose-phosphatase activity;Molecular Function|GO:0005992;trehalose biosynthetic process;Biological Process	EC-3.1.3.12 trehalose-phosphatase;indole-3-acetate activation II:starch degradation II:ascorbate biosynthesis I (L-galactose pathway):NAD/NADH phosphorylation and dephosphorylation:3-phosphoinositide biosynthesis:trehalose biosynthesis I	Starch and sucrose metabolism [PATH:ko00500];Carbohydrate metabolism;Metabolism;K01087 otsB; trehalose 6-phosphate phosphatase [EC:3.1.3.12]
Unigene_275	acyl-CoA oxidase 2	isovaleryl-CoA-dehydrogenase	isovaleryl-CoA-dehydrogenase	PREDICTED: isovaleryl-CoA dehydrogenase 1, mitochondrial-like [Vitis vinifera]"	GO:0005759;mitochondrial matrix;Cellular Component|GO:0005524;ATP binding;Molecular Function|GO:0050660;flavin adenine dinucleotide binding;Molecular Function|GO:0008470;isovaleryl-CoA dehydrogenase activity;Molecular Function|GO:0006552;leucine catabolic process;Biological Process|GO:0009750;response to fructose;Biological Process|GO:0009744;response to sucrose;Biological Process	EC-1.3.99.10 isovaleryl-CoA dehydrogenase;sorgoleone biosynthesis:glucosinolate biosynthesis from phenylalanine:IAA biosynthesis VII:sesamin biosynthesis:aerobic respiration (alternative oxidase pathway):reductive TCA cycle I:salicin biosynthesis:plant sterol biosynthesis	Valine: leucine and isoleucine degradation [PATH:ko00280];Amino acid metabolism;Metabolism;K00253 IVD: ivd; isovaleryl-CoA dehydrogenase [EC:1.3.8.4]
Unigene_276	NA	D-ribulose-5-phosphate-3-epimerase	D-ribulose-5-phosphate-3-epimerase	PREDICTED: ribulose-phosphate 3-epimerase, chloroplastic-like [Vitis vinifera]"	GO:0009535;chloroplast thylakoid membrane;Cellular Component|GO:0046872;metal ion binding;Molecular Function|GO:0004750;ribulose-phosphate 3-epimerase activity;Molecular Function|GO:0006098;pentose-phosphate shunt;Biological Process|GO:0019253;reductive pentose-phosphate cycle;Biological Process	EC-5.1.3.1 ribulose-phosphate 3-epimerase;Calvin-Benson-Bassham cycle:Rubisco shunt:pentose phosphate pathway (non-oxidative branch):ascorbate biosynthesis II (L-gulose pathway):GDP-L-galactose biosynthesis	Carbon metabolism [PATH:ko01200];Overview;Metabolism;K01783 rpe: RPE; ribulose-phosphate 3-epimerase [EC:5.1.3.1]|Biosynthesis of amino acids [PATH:ko01230];Overview;Metabolism;K01783 rpe: RPE; ribulose-phosphate 3-epimerase [EC:5.1.3.1]|Pentose phosphate pathway [PATH:ko00030];Carbohydrate metabolism;Metabolism;K01783 rpe: RPE; ribulose-phosphate 3-epimerase [EC:5.1.3.1]|Pentose and glucuronate …
Unigene_277	glutathione S-transferase 6	glutathione S-transferase zeta 1	glutathione S-transferase zeta 1	PREDICTED: glutathione S-transferase zeta class-like isoform 2 [Vitis vinifera]	GO:0005737;cytoplasm;Cellular Component|GO:0004364;glutathione transferase activity;Molecular Function|GO:0009072;aromatic amino acid family metabolic process;Biological Process	EC-2.5.1.18 glutathione transferase;linear furanocoumarin biosynthesis:trans-zeatin biosynthesis:epoxysqualene biosynthesis:chlorophyll a biosynthesis II:phylloquinol biosynthesis:all-trans-farnesol biosynthesis:polyisoprenoid biosynthesis:trans, trans-farnesyl diphosphate biosynthesis:kievitone biosynthesis:superpathway of proto- and siroheme biosynthesis:seleno-amino acid biosynthesis:geranyl d…	Tyrosine metabolism [PATH:ko00350];Amino acid metabolism;Metabolism;K01800 maiA: GSTZ1; maleylacetoacetate isomerase [EC:5.2.1.2]|Styrene degradation [PATH:ko00643];Xenobiotics biodegradation and metabolism;Metabolism;K01800 maiA: GSTZ1; maleylacetoacetate isomerase [EC:5.2.1.2]
Unigene_278	citrate synthase 5	Citrate synthase family protein	Citrate synthase family protein	unnamed protein product [Vitis vinifera]"	GO:0005759;mitochondrial matrix;Cellular Component|GO:0004108;citrate (Si)-synthase activity;Molecular Function|GO:0044262;cellular carbohydrate metabolic process;Biological Process|GO:0006099;tricarboxylic acid cycle;Biological Process	EC-2.3.3.1 citrate;TCA cycle variation V (plant):homomethionine biosynthesis:TCA cycle II (eukaryotic):glyoxylate cycle:aliphatic glucosinolate biosynthesis, side chain elongation cycle:glutamine biosynthesis III	Carbon metabolism [PATH:ko01200];Overview;Metabolism;K01647 CS: gltA; citrate synthase [EC:2.3.3.1]|2-Oxocarboxylic acid metabolism [PATH:ko01210];Overview;Metabolism;K01647 CS: gltA; citrate synthase [EC:2.3.3.1]|Biosynthesis of amino acids [PATH:ko01230];Overview;Metabolism;K01647 CS: gltA; citrate synthase [EC:2.3.3.1]|Citrate cycle (TCA cycle) [PATH:ko00020];Carbohydrate metabolism;Metabolism…
Unigene_279	thiaminC	thiaminC	thiaminC	PREDICTED: phosphomethylpyrimidine synthase-like [Glycine max]	GO:0009507;chloroplast;Cellular Component|GO:0009570;chloroplast stroma;Cellular Component|GO:0009536;plastid;Cellular Component|GO:0051539;4 iron, 4 sulfur cluster binding;Molecular Function|GO:0080041;ADP-ribose pyrophosphohydrolase activity;Molecular Function|GO:0051536;iron-sulfur cluster binding;Molecular Function|GO:0016829;lyase activity;Molecular Function|GO:0046872;metal ion binding;Mole…	NA	Thiamine metabolism [PATH:ko00730];Metabolism of cofactors and vitamins;Metabolism;K03147 thiC; phosphomethylpyrimidine synthase [EC:4.1.99.17]
Unigene_280	LHY/CCA1-like 1	Homeodomain-like superfamily protein	Homeodomain-like superfamily protein	homeobox protein, putative [Ricinus communis]"	GO:0005634;nucleus;Cellular Component|GO:0003682;chromatin binding;Molecular Function|GO:0003677;DNA binding;Molecular Function|GO:0003700;sequence-specific DNA binding transcription factor activity;Molecular Function|GO:0009737;response to abscisic acid;Biological Process|GO:0046686;response to cadmium ion;Biological Process|GO:0009723;response to ethylene;Biological Process|GO:0009739;response …	EC-3.1.2.15 ubiquitin thiolesterase;indole-3-acetate activation II:chlorogenic acid biosynthesis I:IAA biosynthesis VII:phenylpropanoid biosynthesis:salicylate biosynthesis II:phaselate biosynthesis:docosahexanoate biosynthesis I
Unigene_281	VQ motif-containing protein	nine-cis-epoxycarotenoid dioxygenase 4	nine-cis-epoxycarotenoid dioxygenase 4	9-cis-epoxycarotenoid dioxygenase, putative [Ricinus communis]"	GO:0009507;chloroplast;Cellular Component|GO:0010287;plastoglobule;Cellular Component|GO:0051213;dioxygenase activity;Molecular Function|GO:0046872;metal ion binding;Molecular Function	EC-1.13.11.51 9-<i>cis-</i>epoxycarotenoid dioxygenase;sorgoleone biosynthesis:glucosinolate biosynthesis from phenylalanine:IAA biosynthesis VII:abscisic acid biosynthesis:9-lipoxygenase and 9-allene oxide synthase pathway:5-deoxystrigol biosynthesis:sesamin biosynthesis:aerobic respiration (alternative oxidase pathway):tyrosine degradation I:salicin biosynthesis:carotenoid cleavage dioxygenases…	Carotenoid biosynthesis [PATH:ko00906];Metabolism of terpenoids and polyketides;Metabolism;K09840 NCED; 9-cis-epoxycarotenoid dioxygenase [EC:1.13.11.51]
Unigene_282	actin depolymerizing factor 8	actin depolymerizing factor 4	actin depolymerizing factor 11	hypothetical protein [Amblyomma maculatum]	GO:0015629;actin cytoskeleton;Cellular Component|GO:0030042;actin filament depolymerization;Biological Process	NA	Regulation of actin cytoskeleton [PATH:ko04810];Cell motility;Cellular Processes;K05765 CFL; cofilin|Fc gamma R-mediated phagocytosis [PATH:ko04666];Immune system;Organismal Systems;K05765 CFL; cofilin|Axon guidance [PATH:ko04360];Development;Organismal Systems;K05765 CFL; cofilin|Pertussis [PATH:ko05133];Infectious diseases;Human Diseases;K05765 CFL; cofilin
Unigene_283	GF14 protein phi chain	general regulatory factor 11	general regulatory factor 7	PREDICTED: 14-3-3 protein [Vitis vinifera]	NA	NA	MAPK signaling pathway - yeast [PATH:ko04011];Signal transduction;Environmental Information Processing;K06630 YWHAE; 14-3-3 protein epsilon|Hippo signaling pathway [PATH:ko04390];Signal transduction;Environmental Information Processing;K06630 YWHAE; 14-3-3 protein epsilon|Hippo signaling pathway -fly [PATH:ko04391];Signal transduction;Environmental Information Processing;K06630 YWHAE; 14-3-3 prot…
Unigene_284	cryptochrome 3	photolyase/blue-light receptor 2	photolyase/blue-light receptor 2	PREDICTED: blue-light photoreceptor PHR2 [Vitis vinifera]	GO:0003913;DNA photolyase activity;Molecular Function|GO:0009881;photoreceptor activity;Molecular Function|GO:0006281;DNA repair;Biological Process|GO:0018298;protein-chromophore linkage;Biological Process	EC-4.1.99.3 deoxyribodipyrimidine photo-lyase
Unigene_285	MIF4G domain-containing protein	MIF4G domain-containing protein / MA3 domain-containing protein	MIF4G domain-containing protein / MA3 domain-containing protein	hypothetical protein VITISV_013807 [Vitis vinifera]	GO:0005737;cytoplasm;Cellular Component|GO:0005829;cytosol;Cellular Component|GO:0005634;nucleus;Cellular Component|GO:0003743;translation initiation factor activity;Molecular Function|GO:0006417;regulation of translation;Biological Process|GO:1990247;N6-methyladenosine-containing RNA binding;Molecular Function|GO:0044822;poly(A) RNA binding;Molecular Function	NA	RNA transport [PATH:ko03013];Translation;Genetic Information Processing;K03260 EIF4G; translation initiation factor 4G|Viral myocarditis [PATH:ko05416];Cardiovascular diseases;Human Diseases;K03260 EIF4G; translation initiation factor 4G
Unigene_286	FTSH protease 8	FTSH protease 6	FtsH extracellular protease family	PREDICTED: ATP-dependent zinc metalloprotease FTSH 2, chloroplastic-like [Vitis vinifera]"	GO:0009507;chloroplast;Cellular Component|GO:0009941;chloroplast envelope;Cellular Component|GO:0009534;chloroplast thylakoid;Cellular Component|GO:0009535;chloroplast thylakoid membrane;Cellular Component|GO:0016021;integral component of membrane;Cellular Component|GO:0016020;membrane;Cellular Component|GO:0009579;thylakoid;Cellular Component|GO:0031977;thylakoid lumen;Cellular Component|GO:0005…	EC-3.6.4.3 microtubule-severing ATPase
Unigene_287	TIFY domain protein 8	jasmonate-zim-domain protein 3	TIFY domain/Divergent CCT motif family protein	JAZ3 [Vitis rupestris]	GO:0005634;nucleus;Cellular Component|GO:0042802;identical protein binding;Molecular Function|GO:0006952;defense response;Biological Process|GO:0009867;jasmonic acid mediated signaling pathway;Biological Process|GO:0031347;regulation of defense response;Biological Process|GO:0006355;regulation of transcription, DNA-templated;Biological Process|GO:0006351;transcription, DNA-templated";Biological P…	NA	Plant hormone signal transduction [PATH:ko04075];Signal transduction;Environmental Information Processing;K13464 JAZ; jasmonate ZIM domain-containing protein
Unigene_288	SHV3-like 1	SHV3-like 1	SHV3-like 1	glycerophosphoryl diester phosphodiesterase, putative [Ricinus communis]"	GO:0009507;chloroplast;Cellular Component|GO:0009570;chloroplast stroma;Cellular Component|GO:0003855;3-dehydroquinate dehydratase activity;Molecular Function|GO:0050661;NADP binding;Molecular Function|GO:0004764;shikimate 3-dehydrogenase (NADP+) activity;Molecular Function|GO:0009073;aromatic amino acid family biosynthetic process;Biological Process|GO:0009423;chorismate biosynthetic process;Bio…	EC-4.2.1.10 ; EC-1.1.1.25 3-dehydroquinate dehydratase;shikimate dehydrogenase;detoxification of reactive carbonyls in chloroplasts:sorgoleone biosynthesis:carbon concentration mechanism (Chlamydomonas):glucosinolate biosynthesis from phenylalanine:IAA biosynthesis VII:phaseic acid biosynthesis:medicarpin biosynthesis:homomethionine biosynthesis:gallate biosynthesis:t-anethole biosynthesis:methyl…	Biosynthesis of amino acids [PATH:ko01230];Overview;Metabolism;K13832 aroDE: DHQ-SDH; 3-dehydroquinate dehydratase / shikimate dehydrogenase [EC:4.2.1.10 1.1.1.25]|Phenylalanine: tyrosine and tryptophan biosynthesis [PATH:ko00400];Amino acid metabolism;Metabolism;K13832 aroDE: DHQ-SDH; 3-dehydroquinate dehydratase / shikimate dehydrogenase [EC:4.2.1.10 1.1.1.25]
Unigene_289	Tubulin/FtsZ family protein	tubulin alpha-5	Tubulin/FtsZ family protein	tubulin alpha chain, putative [Ricinus communis]"	GO:0005737;cytoplasm;Cellular Component|GO:0005874;microtubule;Cellular Component|GO:0005525;GTP binding;Molecular Function|GO:0003924;GTPase activity;Molecular Function|GO:0005200;structural constituent of cytoskeleton;Molecular Function|GO:0007017;microtubule-based process;Biological Process|GO:0051258;protein polymerization;Biological Process	NA	Phagosome [PATH:ko04145];Transport and catabolism;Cellular Processes;K07374 TUBA; tubulin alpha|Apoptosis [PATH:ko04210];Cell growth and death;Cellular Processes;K07374 TUBA; tubulin alpha|Tight junction [PATH:ko04530];Cellular community - eukaryotes;Cellular Processes;K07374 TUBA; tubulin alpha|Gap junction [PATH:ko04540];Cellular community - eukaryotes;Cellular Processes;K07374 TUBA; tubulin al…
Unigene_290	P-glycoprotein 7	non-intrinsic ABC protein 3	non-intrinsic ABC protein 3	phosphate abc transporter, putative [Ricinus communis]"	GO:0005829;cytosol;Cellular Component|GO:0005758;mitochondrial intermembrane space;Cellular Component|GO:0005634;nucleus;Cellular Component|GO:0005886;plasma membrane;Cellular Component|GO:0005774;vacuolar membrane;Cellular Component|GO:0005524;ATP binding;Molecular Function|GO:0016887;ATPase activity;Molecular Function|GO:0005215;transporter activity;Molecular Function	EC-3.6.3.27 phosphate-transporting ATPase;copper transport I:calmodulin regulated calcium transport
Unigene_291	acyl-activating enzyme 15	long-chain acyl-CoA synthetase 2	long-chain acyl-CoA synthetase 2	Acyl-CoA synthetase [Ricinus communis]	GO:0005783;endoplasmic reticulum;Cellular Component|GO:0009506;plasmodesma;Cellular Component|GO:0005524;ATP binding;Molecular Function|GO:0004467;long-chain fatty acid-CoA ligase activity;Molecular Function|GO:0031957;very long-chain fatty acid-CoA ligase activity;Molecular Function|GO:0010143;cutin biosynthetic process;Biological Process|GO:0050832;defense response to fungus;Biological Process|…	EC-6.2.1.3 long-chain-fatty-acid-CoA ligase;sporopollenin precursor biosynthesis:IAA biosynthesis VII:phosphatidylcholine acyl editing:trans-cinnamoyl-CoA biosynthesis:fatty acid activation:fatty acid biosynthesis (plant mitochondria):fatty acid beta-oxidation II (peroxisome):arachidonate biosynthesis:6-gingerol analog biosynthesis:jasmonic acid biosynthesis:docosahexanoate biosynthesis I:linolea…	Fatty acid metabolism [PATH:ko01212];Overview;Metabolism;K01897 ACSL: fadD; long-chain acyl-CoA synthetase [EC:6.2.1.3]|Fatty acid biosynthesis [PATH:ko00061];Lipid metabolism;Metabolism;K01897 ACSL: fadD; long-chain acyl-CoA synthetase [EC:6.2.1.3]|Fatty acid degradation [PATH:ko00071];Lipid metabolism;Metabolism;K01897 ACSL: fadD; long-chain acyl-CoA synthetase [EC:6.2.1.3]|Peroxisome [PATH:ko0…
Unigene_292	ENTH/ANTH/VHS superfamily protein	Sugar isomerase (SIS) family protein	Sugar isomerase (SIS) family protein	unnamed protein product [Vitis vinifera]"	GO:0005737;cytoplasm;Cellular Component|GO:0004347;glucose-6-phosphate isomerase activity;Molecular Function|GO:0006094;gluconeogenesis;Biological Process|GO:0006096;glycolytic process;Biological Process	EC-5.3.1.9 glucose-6-phosphate isomerase;gluconeogenesis I:GDP-mannose biosynthesis:glycolysis I:sucrose biosynthesis:sucrose degradation III:esculetin biosynthesis:sucrose degradation VI (anaerobic):starch biosynthesis	Carbon metabolism [PATH:ko01200];Overview;Metabolism;K01810 GPI: pgi; glucose-6-phosphate isomerase [EC:5.3.1.9]|Glycolysis / Gluconeogenesis [PATH:ko00010];Carbohydrate metabolism;Metabolism;K01810 GPI: pgi; glucose-6-phosphate isomerase [EC:5.3.1.9]|Pentose phosphate pathway [PATH:ko00030];Carbohydrate metabolism;Metabolism;K01810 GPI: pgi; glucose-6-phosphate isomerase [EC:5.3.1.9]|Starch and …
Unigene_293	homeobox-1	Phototropic-responsive NPH3 family protein	Phototropic-responsive NPH3 family protein	PREDICTED: root phototropism protein 2 [Vitis vinifera]	GO:0005737;cytoplasm;Cellular Component|GO:0005634;nucleus;Cellular Component|GO:0004871;signal transducer activity;Molecular Function|GO:0009638;phototropism;Biological Process|GO:0016567;protein ubiquitination;Biological Process	NA
Unigene_294	B12D protein	B12D protein	B12D protein	unnamed protein product [Vitis vinifera]	NA	NA	NA
Unigene_295	malate dehydrogenase	Lactate/malate dehydrogenase family protein	Lactate/malate dehydrogenase family protein	PREDICTED: malate dehydrogenase, mitochondrial [Vitis vinifera]"	GO:0005759;mitochondrial matrix;Cellular Component|GO:0030060;L-malate dehydrogenase activity;Molecular Function|GO:0044262;cellular carbohydrate metabolic process;Biological Process|GO:0006108;malate metabolic process;Biological Process|GO:0006099;tricarboxylic acid cycle;Biological Process|GO:0048046;apoplast;Cellular Component|GO:0005618;cell wall;Cellular Component|GO:0009507;chloroplast;Cell…	EC-1.1.1.37 malate dehydrogenase;homoserine biosynthesis:gluconeogenesis I:detoxification of reactive carbonyls in chloroplasts:TCA cycle variation V (plant):sorgoleone biosynthesis:glucosinolate biosynthesis from phenylalanine:IAA biosynthesis VII:phaseic acid biosynthesis:homomethionine biosynthesis:TCA cycle II (eukaryotic):t-anethole biosynthesis:methylglyoxal degradation III:superpathway of …	Carbon metabolism [PATH:ko01200];Overview;Metabolism;K00026 MDH2; malate dehydrogenase [EC:1.1.1.37]|Citrate cycle (TCA cycle) [PATH:ko00020];Carbohydrate metabolism;Metabolism;K00026 MDH2; malate dehydrogenase [EC:1.1.1.37]|Pyruvate metabolism [PATH:ko00620];Carbohydrate metabolism;Metabolism;K00026 MDH2; malate dehydrogenase [EC:1.1.1.37]|Glyoxylate and dicarboxylate metabolism [PATH:ko00630];C…
Unigene_296	copper chaperone	Heavy metal transport/detoxification superfamily protein	Heavy metal transport/detoxification superfamily protein	unnamed protein product [Vitis vinifera]	GO:0000785;chromatin;Cellular Component|GO:0005829;cytosol;Cellular Component|GO:0046872;metal ion binding;Molecular Function|GO:0006825;copper ion transport;Biological Process|GO:0005634;nucleus;Cellular Component|GO:0000166;nucleotide binding;Molecular Function|GO:0003743;translation initiation factor activity;Molecular Function|GO:0000184;nuclear-transcribed mRNA catabolic process, nonsense-me…	EC-5.2.1.8 peptidylprolyl isomerase;abscisic acid biosynthesis:5-deoxystrigol biosynthesis:coumarin biosynthesis (via 2-coumarate):abscisic acid biosynthesis shunt:esculetin biosynthesis:|EC-5.2.1.8 peptidylprolyl isomerase;EC-5.2.1.8 peptidylprolyl isomerase;abscisic acid biosynthesis:5-deoxystrigol biosynthesis:coumarin biosynthesis (via 2-coumarate):abscisic acid biosynthesis shunt:esculetin b…	Spliceosome [PATH:ko03040];Transcription;Genetic Information Processing;K09567 PPIH: CYPH; peptidyl-prolyl isomerase H (cyclophilin H) [EC:5.2.1.8]|RNA transport [PATH:ko03013];Translation;Genetic Information Processing;K13126 PABPC; polyadenylate-binding protein|mRNA surveillance pathway [PATH:ko03015];Translation;Genetic Information Processing;K13126 PABPC; polyadenylate-binding protein|RNA deg…
Unigene_297	glyoxylate reductase 2	6-phosphogluconate dehydrogenase family protein	6-phosphogluconate dehydrogenase family protein	6-phosphogluconate dehydrogenase, putative [Ricinus communis]"	GO:0009507;chloroplast;Cellular Component|GO:0009570;chloroplast stroma;Cellular Component|GO:0005829;cytosol;Cellular Component|GO:0005739;mitochondrion;Cellular Component|GO:0009506;plasmodesma;Cellular Component|GO:0050661;NADP binding;Molecular Function|GO:0004616;phosphogluconate dehydrogenase (decarboxylating) activity;Molecular Function|GO:0019521;D-gluconate metabolic process;Biological P…	EC-1.1.1.44 phosphogluconate dehydrogenase;detoxification of reactive carbonyls in chloroplasts:sorgoleone biosynthesis:glucosinolate biosynthesis from phenylalanine:IAA biosynthesis VII:phaseic acid biosynthesis:homomethionine biosynthesis:t-anethole biosynthesis:methylglyoxal degradation III:D-threo-isocitrate + NADP+ <--> 2-oxoglutarate + CO2 + NADPH:D-threo-isocitrate + NADP+ -> 2-oxoglutarat…
Unigene_298	RING/U-box superfamily protein	pyruvate dehydrogenase complex E1 alpha subunit	pyruvate dehydrogenase complex E1 alpha subunit	PREDICTED: pyruvate dehydrogenase E1 component subunit alpha, mitochondrial [Vitis vinifera]"	GO:0005759;mitochondrial matrix;Cellular Component|GO:0004739;pyruvate dehydrogenase (acetyl-transferring) activity;Molecular Function|GO:0006096;glycolytic process;Biological Process	EC-1.2.4.1 pyruvate dehydrogenase [N-acetylneuraminyl];sorgoleone biosynthesis:glucosinolate biosynthesis from phenylalanine:pyruvate + coenzyme A + NAD+ -> acetyl-CoA + CO2 + NADH:sesamin biosynthesis:pyruvate decarboxylation to acetyl CoA:aerobic respiration (alternative oxidase pathway):salicin biosynthesis	Carbon metabolism [PATH:ko01200];Overview;Metabolism;K00161 PDHA: pdhA; pyruvate dehydrogenase E1 component alpha subunit [EC:1.2.4.1]|Glycolysis / Gluconeogenesis [PATH:ko00010];Carbohydrate metabolism;Metabolism;K00161 PDHA: pdhA; pyruvate dehydrogenase E1 component alpha subunit [EC:1.2.4.1]|Citrate cycle (TCA cycle) [PATH:ko00020];Carbohydrate metabolism;Metabolism;K00161 PDHA: pdhA; pyruvate…
Unigene_299	auxin response factor 2	auxin response factor 2	auxin response factor 2	unnamed protein product [Vitis vinifera]	GO:0005634;nucleus;Cellular Component|GO:0043565;sequence-specific DNA binding;Molecular Function|GO:0003700;sequence-specific DNA binding transcription factor activity;Molecular Function|GO:0009734;auxin-activated signaling pathway;Biological Process|GO:0010227;floral organ abscission;Biological Process|GO:0010047;fruit dehiscence;Biological Process|GO:0010150;leaf senescence;Biological Process|…	NA
Unigene_300	51 kDa subunit of complex I	51 kDa subunit of complex I	51 kDa subunit of complex I	predicted protein [Populus trichocarpa]	GO:0005747;mitochondrial respiratory chain complex I;Cellular Component|GO:0005739;mitochondrion;Cellular Component|GO:0051539;4 iron, 4 sulfur cluster binding;Molecular Function|GO:0010181;FMN binding;Molecular Function|GO:0046872;metal ion binding;Molecular Function|GO:0051287;NAD binding;Molecular Function|GO:0008137;NADH dehydrogenase (ubiquinone) activity";Molecular Function|GO:0004017;adeny…	EC-1.6.5.3 ; EC-1.6.99.3 NADH:ubiquinone reductase ;NADH dehydrogenase;sorgoleone biosynthesis:glucosinolate biosynthesis from phenylalanine:NAD/NADH phosphorylation and dephosphorylation:sesamin biosynthesis:aerobic respiration (cytochrome c):aerobic respiration (alternative oxidase pathway):salicin biosynthesis:ascorbate glutathione cycle:|EC-1.6.5.3 ; EC-1.6.99.3 NADH:ubiquinone reductase ;NAD…	Oxidative phosphorylation [PATH:ko00190];Energy metabolism;Metabolism;K03942 NDUFV1; NADH dehydrogenase (ubiquinone) flavoprotein 1 [EC:1.6.5.3 1.6.99.3]|Purine metabolism [PATH:ko00230];Nucleotide metabolism;Metabolism;K00939 adk: AK; adenylate kinase [EC:2.7.4.3]|Thiamine metabolism [PATH:ko00730];Metabolism of cofactors and vitamins;Metabolism;K00939 adk: AK; adenylate kinase [EC:2.7.4.3]|Retr…
Unigene_301	poly(A) binding protein 3	serine/arginine-rich 22	serine/arginine-rich 22	arginine/serine-rich splicing factor, putative [Ricinus communis]"	GO:0005634;nucleus;Cellular Component|GO:0003676;nucleic acid binding;Molecular Function|GO:0000166;nucleotide binding;Molecular Function|GO:0008270;zinc ion binding;Molecular Function|GO:0006397;mRNA processing;Biological Process|GO:0008380;RNA splicing;Biological Process	NA	Spliceosome [PATH:ko03040];Transcription;Genetic Information Processing;K12896 SFRS7; splicing factor: arginine/serine-rich 7|Herpes simplex infection [PATH:ko05168];Infectious diseases;Human Diseases;K12896 SFRS7; splicing factor: arginine/serine-rich 7
Unigene_302	allene oxide cyclase 4	allene oxide cyclase 3	allene oxide cyclase 3	unknown [Lotus japonicus]	GO:0009507;chloroplast;Cellular Component|GO:0016020;membrane;Cellular Component|GO:0005886;plasma membrane;Cellular Component|GO:0005774;vacuolar membrane;Cellular Component|GO:0046423;allene-oxide cyclase activity;Molecular Function|GO:0009695;jasmonic acid biosynthetic process;Biological Process|GO:0009620;response to fungus;Biological Process|GO:0009651;response to salt stress;Biological Proc…	EC-5.3.99.6 allene-oxide cyclase;jasmonic acid biosynthesis:esculetin biosynthesis	alpha-Linolenic acid metabolism [PATH:ko00592];Lipid metabolism;Metabolism;K10525 AOC; allene oxide cyclase [EC:5.3.99.6]
Unigene_303	KAR-UP oxidoreductase 1	2-oxoglutarate (2OG) and Fe(II)-dependent oxygenase superfamily protein	2-oxoglutarate (2OG) and Fe(II)-dependent oxygenase superfamily protein	unknown [Picea sitchensis]	GO:0031418;L-ascorbic acid binding;Molecular Function|GO:0050589;leucocyanidin oxygenase activity;Molecular Function|GO:0046872;metal ion binding;Molecular Function|GO:0009718;anthocyanin-containing compound biosynthetic process;Biological Process|GO:0010023;proanthocyanidin biosynthetic process;Biological Process|GO:0009753;response to jasmonic acid;Biological Process|GO:0009611;response to woun…	EC-1.14.11.19 leucocyanidin oxygenase;sorgoleone biosynthesis:gibberellin inactivation I (2beta-hydroxylation):glucosinolate biosynthesis from phenylalanine:IAA biosynthesis VII:gibberellin biosynthesis III (early C-13 hydroxylation):betulinate biosynthesis:spermidine hydroxycinnamic acid conjugates biosynthesis:gibberellin inactivation III (epoxidation):ubiquinol-9 biosynthesis (eukaryotic):olea…
Unigene_304	Pyruvate kinase family protein	Pyruvate kinase family protein	Pyruvate kinase family protein	PREDICTED: pyruvate kinase, cytosolic isozyme-like [Vitis vinifera]"	GO:0005737;cytoplasm;Cellular Component|GO:0005524;ATP binding;Molecular Function|GO:0000287;magnesium ion binding;Molecular Function|GO:0030955;potassium ion binding;Molecular Function|GO:0004743;pyruvate kinase activity;Molecular Function|GO:0006096;glycolytic process;Biological Process	EC-2.7.1.40 pyruvate kinase;xylose degradation IV:glycolysis I:lipid-dependent phytate biosynthesis II (via Ins(1,3,4)P3):sucrose degradation III:glycolysis IV (plant cytosol):pyridoxal 5'-phosphate salvage pathway:lipid-dependent phytate biosynthesis I (via Ins(1,4,5)P3):Rubisco shunt:glycolysis II (from fructose-6P):farnesylcysteine salvage pathway:salvage pathways of pyrimidine ribonucleotides…	Carbon metabolism [PATH:ko01200];Overview;Metabolism;K00873 PK: pyk; pyruvate kinase [EC:2.7.1.40]|Biosynthesis of amino acids [PATH:ko01230];Overview;Metabolism;K00873 PK: pyk; pyruvate kinase [EC:2.7.1.40]|Glycolysis / Gluconeogenesis [PATH:ko00010];Carbohydrate metabolism;Metabolism;K00873 PK: pyk; pyruvate kinase [EC:2.7.1.40]|Pyruvate metabolism [PATH:ko00620];Carbohydrate metabolism;Metabol…
Unigene_305	glycine-rich protein	Single hybrid motif superfamily protein	Single hybrid motif superfamily protein	unnamed protein product [Vitis vinifera]"	GO:0005960;glycine cleavage complex;Cellular Component|GO:0005739;mitochondrion;Cellular Component|GO:0005524;ATP binding;Molecular Function|GO:0019464;glycine decarboxylation via glycine cleavage system;Biological Process	NA	Glyoxylate and dicarboxylate metabolism [PATH:ko00630];Carbohydrate metabolism;Metabolism;K02437 gcvH: GCSH; glycine cleavage system H protein|Glycine: serine and threonine metabolism [PATH:ko00260];Amino acid metabolism;Metabolism;K02437 gcvH: GCSH; glycine cleavage system H protein
Unigene_306	ADP/ATP carrier 3	ADP/ATP carrier 2	ADP/ATP carrier 2	hypothetical protein VITISV_009087 [Vitis vinifera]	GO:0009941;chloroplast envelope;Cellular Component|GO:0016021;integral component of membrane;Cellular Component|GO:0016020;membrane;Cellular Component|GO:0005743;mitochondrial inner membrane;Cellular Component|GO:0005739;mitochondrion;Cellular Component|GO:0005471;ATP:ADP antiporter activity;Molecular Function|GO:0015866;ADP transport;Biological Process|GO:0015867;ATP transport;Biological Process…	NA	Calcium signaling pathway [PATH:ko04020];Signal transduction;Environmental Information Processing;K05863 SLC25A4S: ANT; solute carrier family 25 (mitochondrial adenine nucleotide translocator): member 4/5/6/31|cGMP - PKG signaling pathway [PATH:ko04022];Signal transduction;Environmental Information Processing;K05863 SLC25A4S: ANT; solute carrier family 25 (mitochondrial adenine nucleotide translo…
Unigene_307	ARP protein (REF)	elicitor-activated gene 3-2	cinnamyl alcohol dehydrogenase 6	unnamed protein product [Vitis vinifera]	GO:0046029;mannitol dehydrogenase activity;Molecular Function|GO:0008270;zinc ion binding;Molecular Function	EC-1.1.1.183 geraniol dehydrogenase;detoxification of reactive carbonyls in chloroplasts:sorgoleone biosynthesis:phenylalanine degradation III:glucosinolate biosynthesis from phenylalanine:pyruvate fermentation to ethanol II:IAA biosynthesis VII:phaseic acid biosynthesis:homomethionine biosynthesis:acetoin degradation:t-anethole biosynthesis:methylglyoxal degradation III:D-threo-isocitrate + NADP…	Phenylpropanoid biosynthesis [PATH:ko00940];Biosynthesis of other secondary metabolites;Metabolism;K00083 E1.1.1.195; cinnamyl-alcohol dehydrogenase [EC:1.1.1.195]
Unigene_308	peroxisomal ABC transporter 1	ABC transporter family protein	peroxisomal ABC transporter 1	PREDICTED: ABC transporter D family member 1-like [Glycine max]	GO:0046861;glyoxysomal membrane;Cellular Component|GO:0009514;glyoxysome;Cellular Component|GO:0016021;integral component of membrane;Cellular Component|GO:0005524;ATP binding;Molecular Function|GO:0042626;ATPase activity, coupled to transmembrane movement of substances;Molecular Function|GO:0005325;peroxisomal fatty-acyl-CoA transporter activity";Molecular Function	EC-3.6.3.44 xenobiotic-transporting ATPase;copper transport I:copper transport II:calmodulin regulated calcium transport
Unigene_309	protodermal factor 1	ATP binding cassette protein 1	ATP binding cassette protein 1	PREDICTED: UPF0051 protein ABCI8, chloroplastic [Vitis vinifera]"	GO:0009507;chloroplast;Cellular Component|GO:0009570;chloroplast stroma;Cellular Component|GO:0042626;ATPase activity, coupled to transmembrane movement of substances;Molecular Function|GO:0005215;transporter activity;Molecular Function|GO:0006879;cellular iron ion homeostasis;Biological Process|GO:0016226;iron-sulfur cluster assembly;Biological Process|GO:2000030;regulation of response to red or…	NA
Unigene_310	Aldolase superfamily protein	Aldolase superfamily protein	Aldolase superfamily protein	unnamed protein product [Vitis vinifera]"	GO:0005759;mitochondrial matrix;Cellular Component|GO:0005739;mitochondrion;Cellular Component|GO:0004419;hydroxymethylglutaryl-CoA lyase activity;Molecular Function|GO:0046872;metal ion binding;Molecular Function|GO:0008152;metabolic process;Biological Process|GO:0005509;calcium ion binding;Molecular Function|GO:0005544;calcium-dependent phospholipid binding;Molecular Function	EC-4.1.3.4 hydroxymethylglutaryl-CoA lyase;leucine degradation I	Butanoate metabolism [PATH:ko00650];Carbohydrate metabolism;Metabolism;K01640 E4.1.3.4: HMGCL: hmgL; hydroxymethylglutaryl-CoA lyase [EC:4.1.3.4]|Synthesis and degradation of ketone bodies [PATH:ko00072];Lipid metabolism;Metabolism;K01640 E4.1.3.4: HMGCL: hmgL; hydroxymethylglutaryl-CoA lyase [EC:4.1.3.4]|Valine: leucine and isoleucine degradation [PATH:ko00280];Amino acid metabolism;Metabolism;K…
Unigene_311	DNAJ heat shock family protein	Chaperone DnaJ-domain superfamily protein	Chaperone DnaJ-domain superfamily protein	putative DnaJ protein [Camellia sinensis]	GO:0009507;chloroplast;Cellular Component|GO:0009570;chloroplast stroma;Cellular Component|GO:0005634;nucleus;Cellular Component|GO:0009416;response to light stimulus;Biological Process	NA
Unigene_312	cyclin-related	Aldolase-type TIM barrel family protein	Aldolase-type TIM barrel family protein	transaldolase [Hyacinthus orientalis]	GO:0005737;cytoplasm;Cellular Component|GO:0004801;sedoheptulose-7-phosphate:D-glyceraldehyde-3-phosphate glyceronetransferase activity;Molecular Function|GO:0006098;pentose-phosphate shunt;Biological Process	EC-2.2.1.2 transaldolase;Rubisco shunt:pentose phosphate pathway (non-oxidative branch)
Unigene_313	beta galactosidase 1	beta galactosidase 1	beta galactosidase 1	beta-D-galactosidase [Persea americana]	GO:0004565;beta-galactosidase activity;Molecular Function|GO:0030246;carbohydrate binding;Molecular Function|GO:0005975;carbohydrate metabolic process;Biological Process|GO:0048046;apoplast;Cellular Component|GO:0005618;cell wall;Cellular Component|GO:0009505;plant-type cell wall;Cellular Component|GO:0009506;plasmodesma;Cellular Component	EC-3.2.1.23 beta -galactosidase;starch degradation II:dhurrin degradation:fructan degradation:lactose degradation III:stachyose degradation:dalcochinin biosynthesis:DIMBOA-glucoside activation:|EC-3.2.1.23 beta -galactosidase;EC-3.2.1.23 beta -galactosidase;starch degradation II:dhurrin degradation:fructan degradation:lactose degradation III:stachyose degradation:dalcochinin biosynthesis:DIMBOA-g…
Unigene_314	phosphofructokinase 7	Phosphofructokinase family protein	Phosphofructokinase family protein	PREDICTED: pyrophosphate--fructose 6-phosphate 1-phosphotransferase subunit alpha-like [Vitis vinifera]	GO:0005737;cytoplasm;Cellular Component|GO:0003872;6-phosphofructokinase activity;Molecular Function|GO:0005524;ATP binding;Molecular Function|GO:0047334;diphosphate-fructose-6-phosphate 1-phosphotransferase activity;Molecular Function|GO:0046872;metal ion binding;Molecular Function|GO:0006096;glycolytic process;Biological Process	EC-2.7.1.90 diphosphate-fructose-6-phosphate 1-phosphotransferase;lipid-dependent phytate biosynthesis II (via Ins(1,3,4)P3):glycolysis IV (plant cytosol):pyridoxal 5'-phosphate salvage pathway:lipid-dependent phytate biosynthesis I (via Ins(1,4,5)P3):farnesylcysteine salvage pathway:salvage pathways of pyrimidine ribonucleotides:phytol salvage pathway	Glycolysis / Gluconeogenesis [PATH:ko00010];Carbohydrate metabolism;Metabolism;K00895 pfp: PFP; diphosphate-dependent phosphofructokinase [EC:2.7.1.90]|Pentose phosphate pathway [PATH:ko00030];Carbohydrate metabolism;Metabolism;K00895 pfp: PFP; diphosphate-dependent phosphofructokinase [EC:2.7.1.90]|Fructose and mannose metabolism [PATH:ko00051];Carbohydrate metabolism;Metabolism;K00895 pfp: PFP;…
Unigene_315	sucrose synthase 4	sucrose synthase 4	sucrose synthase 4	unnamed protein product [Vitis vinifera]	GO:0016157;sucrose synthase activity;Molecular Function|GO:0009058;biosynthetic process;Biological Process|GO:0005985;sucrose metabolic process;Biological Process	EC-2.4.1.13 sucrose synthase;IAA conjugate biosynthesis II:UDP-glucose biosynthesis (from sucrose):galactose degradation III:starch degradation I:kaempferol glucoside biosynthesis (Arabidopsis):ajugose biosynthesis II (galactinol-independent):IAA degradation IV:fructan biosynthesis:B series fagopyritols biosynthesis:cytokinins 9-N-glucoside biosynthesis:superpathway of anthocyanin biosynthesis (f…	Starch and sucrose metabolism [PATH:ko00500];Carbohydrate metabolism;Metabolism;K00695 E2.4.1.13; sucrose synthase [EC:2.4.1.13]
Unigene_316	nuclear pore anchor	26S proteasome regulatory subunit S2 1A	26S proteasome regulatory subunit S2 1A	unnamed protein product [Vitis vinifera]	GO:0005737;cytoplasm;Cellular Component|GO:0005829;cytosol;Cellular Component|GO:0005634;nucleus;Cellular Component|GO:0005886;plasma membrane;Cellular Component|GO:0009506;plasmodesma;Cellular Component|GO:0000502;proteasome complex;Cellular Component|GO:0030234;enzyme regulator activity;Molecular Function|GO:0043130;ubiquitin binding;Molecular Function|GO:0045087;innate immune response;Biologic…	NA	Proteasome [PATH:ko03050];Folding: sorting and degradation;Genetic Information Processing;K03028 PSMD2: RPN1; 26S proteasome regulatory subunit N1|Epstein-Barr virus infection [PATH:ko05169];Infectious diseases;Human Diseases;K03028 PSMD2: RPN1; 26S proteasome regulatory subunit N1
Unigene_317	ubiquitin-conjugating enzyme 10	ubiquitin-conjugating enzyme 28	ubiquitin-conjugating enzyme 28	PREDICTED: ubiquitin-conjugating enzyme E2 10-like [Glycine max]	GO:0016881;acid-amino acid ligase activity;Molecular Function|GO:0005524;ATP binding;Molecular Function|GO:0016567;protein ubiquitination;Biological Process	EC-6.3.2.19 ubiquitin-protein ligase;IAA conjugate biosynthesis II:IAA degradation IV:IAA degradation II:IAA degradation V:jasmonoyl-amino acid conjugates biosynthesis I:indole-3-acetyl-amide conjugate biosynthesis:jasmonoyl-amino acid conjugates biosynthesis II:phosphopantothenate biosynthesis I	Protein processing in endoplasmic reticulum [PATH:ko04141];Folding: sorting and degradation;Genetic Information Processing;K06689 UBE2D: UBC4: UBC5; ubiquitin-conjugating enzyme E2 D [EC:2.3.2.23]|Ubiquitin mediated proteolysis [PATH:ko04120];Folding: sorting and degradation;Genetic Information Processing;K06689 UBE2D: UBC4: UBC5; ubiquitin-conjugating enzyme E2 D [EC:2.3.2.23]|MAPK signaling pat…
Unigene_318	COP1-interactive protein 1	Kinase interacting (KIP1-like) family protein	kinase interacting (KIP1-like) family protein	PREDICTED: uncharacterized protein LOC100852899 [Vitis vinifera]	NA	NA	NA
Unigene_319	related to AP2 1	chromatin remodeling 42	Integrase-type DNA-binding superfamily protein	hypothetical protein [Amblyomma maculatum]	GO:0005634;nucleus;Cellular Component|GO:0003677;DNA binding;Molecular Function|GO:0003700;sequence-specific DNA binding transcription factor activity;Molecular Function|GO:0009738;abscisic acid-activated signaling pathway;Biological Process|GO:0010286;heat acclimation;Biological Process|GO:0009737;response to abscisic acid;Biological Process|GO:0006351;transcription, DNA-templated";Biological Pr…	EC-2.7.11.1 non-specific serine/threonine protein kinase;lipid-dependent phytate biosynthesis II (via Ins(1,3,4)P3):pyridoxal 5'-phosphate salvage pathway:lipid-dependent phytate biosynthesis I (via Ins(1,4,5)P3):farnesylcysteine salvage pathway:salvage pathways of pyrimidine ribonucleotides:phytol salvage pathway	Ras signaling pathway [PATH:ko04014];Signal transduction;Environmental Information Processing;K02183 CALM; calmodulin|Rap1 signaling pathway [PATH:ko04015];Signal transduction;Environmental Information Processing;K02183 CALM; calmodulin|MAPK signaling pathway - plant [PATH:ko04016];Signal transduction;Environmental Information Processing;K02183 CALM; calmodulin|Apelin signaling pathway [PATH:ko04…
Unigene_320	Caleosin-related family protein	galactose-1-phosphate guanylyltransferase (GDP)s;GDP-D-glucose phosphorylases;quercetin 4\'-O-glucosyltransferases	galactose-1-phosphate guanylyltransferase (GDP)s;GDP-D-glucose phosphorylases;quercetin 4\'-O-glucosyltransferases	GDP-L-galactose phosphorylase [Actinidia deliciosa]	GO:0005737;cytoplasm;Cellular Component|GO:0005634;nucleus;Cellular Component|GO:0010475;galactose-1-phosphate guanylyltransferase (GDP) activity;Molecular Function|GO:0080048;GDP-D-glucose phosphorylase activity;Molecular Function|GO:0010472;GDP-galactose:glucose-1-phosphate guanylyltransferase activity;Molecular Function|GO:0010471;GDP-galactose:mannose-1-phosphate guanylyltransferase activity;…	NA	Ascorbate and aldarate metabolism [PATH:ko00053];Carbohydrate metabolism;Metabolism;K14190 VTC2_5; GDP-L-galactose phosphorylase [EC:2.7.7.69]
Unigene_321	sterol methyltransferase 3	Cyclopropane-fatty-acyl-phospholipid synthase	Cyclopropane-fatty-acyl-phospholipid synthase	PREDICTED: uncharacterized protein LOC100249441 [Vitis vinifera]	GO:0008168;methyltransferase activity;Molecular Function|GO:0008610;lipid biosynthetic process;Biological Process	EC-2.1.1.79 cyclopropane-fatty-acyl-phospholipid synthase;cyclopropane and cyclopropene fatty acid biosynthesis:sorgoleone biosynthesis:bixin biosynthesis:S-adenosyl-L-methionine cycle II:spermidine hydroxycinnamic acid conjugates biosynthesis:beta-alanine betaine biosynthesis:t-anethole biosynthesis:homogalacturonan biosynthesis:plastoquinol-9 biosynthesis I:daphnetin modification:methionine deg…
Unigene_322	villin-like 1	Pyridoxal phosphate (PLP)-dependent transferases superfamily protein	phosphoserine aminotransferase	PREDICTED: phosphoserine aminotransferase, chloroplastic-like [Vitis vinifera]"	GO:0009507;chloroplast;Cellular Component|GO:0009570;chloroplast stroma;Cellular Component|GO:0009534;chloroplast thylakoid;Cellular Component|GO:0004648;O-phospho-L-serine:2-oxoglutarate aminotransferase activity;Molecular Function|GO:0030170;pyridoxal phosphate binding;Molecular Function|GO:0006564;L-serine biosynthetic process;Biological Process|GO:0046686;response to cadmium ion;Biological Pr…	EC-2.6.1.52 phosphoserine transaminase;indole-3-acetate biosynthesis II:glucosinolate biosynthesis from trihomomethionine:homomethionine biosynthesis:4-hydroxyphenylpyruvate biosynthesis:serine biosynthesis:glucosinolate biosynthesis from dihomomethionine:4-aminobutyrate degradation IV:glutamate degradation IV:L-cysteine degradation I:tyrosine degradation I:glucosinolate biosynthesis from tetraho…	Carbon metabolism [PATH:ko01200];Overview;Metabolism;K00831 serC: PSAT1; phosphoserine aminotransferase [EC:2.6.1.52]|Biosynthesis of amino acids [PATH:ko01230];Overview;Metabolism;K00831 serC: PSAT1; phosphoserine aminotransferase [EC:2.6.1.52]|Methane metabolism [PATH:ko00680];Energy metabolism;Metabolism;K00831 serC: PSAT1; phosphoserine aminotransferase [EC:2.6.1.52]|Glycine: serine and threo…
Unigene_323	ADP-ribosylation factor A1E	ADP-ribosylation factor A1F	ADP-ribosylation factor A1F	ADP-ribosylation factor [Medicago truncatula]	GO:0005794;Golgi apparatus;Cellular Component|GO:0005525;GTP binding;Molecular Function|GO:0015031;protein transport;Biological Process|GO:0007264;small GTPase mediated signal transduction;Biological Process|GO:0016192;vesicle-mediated transport;Biological Process|GO:0006886;intracellular protein transport;Biological Process|GO:0006471;protein ADP-ribosylation;Biological Process	NA	Phospholipase D signaling pathway [PATH:ko04072];Signal transduction;Environmental Information Processing;K07937 ARF1; ADP-ribosylation factor 1|Endocytosis [PATH:ko04144];Transport and catabolism;Cellular Processes;K07937 ARF1; ADP-ribosylation factor 1|Vibrio cholerae infection [PATH:ko05110];Infectious diseases;Human Diseases;K07937 ARF1; ADP-ribosylation factor 1|Legionellosis [PATH:ko05134];…
Unigene_324	heme oxygenase 2	Ubiquinol-cytochrome C reductase iron-sulfur subunit	Ubiquinol-cytochrome C reductase iron-sulfur subunit	predicted protein [Populus trichocarpa]	GO:0016021;integral component of membrane;Cellular Component|GO:0005743;mitochondrial inner membrane;Cellular Component|GO:0070469;respiratory chain;Cellular Component|GO:0051537;2 iron, 2 sulfur cluster binding;Molecular Function|GO:0046872;metal ion binding;Molecular Function|GO:0008121;ubiquinol-cytochrome-c reductase activity";Molecular Function	EC-1.10.2.2 ubiquinol-cytochrome-i reductase;sorgoleone biosynthesis:glucosinolate biosynthesis from phenylalanine:IAA biosynthesis VII:sesamin biosynthesis:aerobic respiration (cytochrome c):aerobic respiration (alternative oxidase pathway):salicin biosynthesis	Oxidative phosphorylation [PATH:ko00190];Energy metabolism;Metabolism;K00411 UQCRFS1: RIP1: petA; ubiquinol-cytochrome c reductase iron-sulfur subunit [EC:1.10.2.2]|Two-component system [PATH:ko02020];Signal transduction;Environmental Information Processing;K00411 UQCRFS1: RIP1: petA; ubiquinol-cytochrome c reductase iron-sulfur subunit [EC:1.10.2.2]|Cardiac muscle contraction [PATH:ko04260];Circ…
Unigene_325	NA	HXXXD-type acyl-transferase family protein	HXXXD-type acyl-transferase family protein	PREDICTED: hydroxycinnamoyl-Coenzyme A shikimate/quinate hydroxycinnamoyltransferase [Vitis vinifera]	GO:0005829;cytosol;Cellular Component|GO:0016747;transferase activity, transferring acyl groups other than amino-acyl groups;Molecular Function|GO:0071555;cell wall organization;Biological Process|GO:0042761;very long-chain fatty acid biosynthetic process;Biological Process|GO:0010025;wax biosynthetic process";Biological Process	EC-2.3.1.144 anthranilate N-benzoyltransferase;triacylglycerol biosynthesis (Chlamydomonas):sorgoleone biosynthesis:IAA biosynthesis VII:ornithine biosynthesis:superpathway of anthocyanin biosynthesis (from cyanidin and cyanidin 3-O-glucoside):fatty acid biosynthesis (plant mitochondria):phloridzin biosynthesis:L-Ndelta-acetylornithine biosynthesis:arachidonate biosynthesis:benzoylanthranilate bi…
Unigene_326	amine oxidase 1	Copper amine oxidase family protein	Copper amine oxidase family protein	unnamed protein product [Vitis vinifera]	GO:0052595;aliphatic-amine oxidase activity;Molecular Function|GO:0052594;aminoacetone:oxygen oxidoreductase(deaminating) activity;Molecular Function|GO:0005507;copper ion binding;Molecular Function|GO:0052596;phenethylamine:oxygen oxidoreductase (deaminating) activity;Molecular Function|GO:0008131;primary amine oxidase activity;Molecular Function|GO:0048038;quinone binding;Molecular Function|GO:…	EC-1.6.5.3 NADH:ubiquinone reductase;sorgoleone biosynthesis:glucosinolate biosynthesis from phenylalanine:NAD/NADH phosphorylation and dephosphorylation:sesamin biosynthesis:aerobic respiration (cytochrome c):aerobic respiration (alternative oxidase pathway):salicin biosynthesis:ascorbate glutathione cycle:|EC-1.6.5.3 NADH:ubiquinone reductase;EC-1.4.3.21 primary-amine oxidase;sorgoleone biosynt…	Oxidative phosphorylation [PATH:ko00190];Energy metabolism;Metabolism;K05580 ndhI; NAD(P)H-quinone oxidoreductase subunit I [EC:1.6.5.3]|Glycine: serine and threonine metabolism [PATH:ko00260];Amino acid metabolism;Metabolism;K00276 AOC3: AOC2: tynA; primary-amine oxidase [EC:1.4.3.21]|Tyrosine metabolism [PATH:ko00350];Amino acid metabolism;Metabolism;K00276 AOC3: AOC2: tynA; primary-amine oxida…
Unigene_327	protein kinase family protein	SOS3-interacting protein 4	SOS3-interacting protein 1	CBL-interacting protein kinase 10 [Vitis vinifera]	GO:0005524;ATP binding;Molecular Function|GO:0004672;protein kinase activity;Molecular Function|GO:0004674;protein serine/threonine kinase activity;Molecular Function|GO:0006468;protein phosphorylation;Biological Process|GO:0009268;response to pH;Biological Process|GO:0007165;signal transduction;Biological Process	EC-2.7.11.1 non-specific serine/threonine protein kinase;lipid-dependent phytate biosynthesis II (via Ins(1,3,4)P3):pyridoxal 5'-phosphate salvage pathway:lipid-dependent phytate biosynthesis I (via Ins(1,4,5)P3):farnesylcysteine salvage pathway:salvage pathways of pyrimidine ribonucleotides:phytol salvage pathway	Autophagy - yeast [PATH:ko04138];Transport and catabolism;Cellular Processes;K12761 SNF1; carbon catabolite-derepressing protein kinase [EC:2.7.11.1]|Meiosis - yeast [PATH:ko04113];Cell growth and death;Cellular Processes;K12761 SNF1; carbon catabolite-derepressing protein kinase [EC:2.7.11.1]
Unigene_328	heteroglycan glucosidase 1	Protein of unknown function (DUF506)	Protein of unknown function (DUF506)	PREDICTED: uncharacterized protein LOC100251328 [Vitis vinifera]	NA	NA	NA
Unigene_329	Transketolase family protein	Transketolase family protein	Transketolase family protein	unknown [Picea sitchensis]	GO:0009507;chloroplast;Cellular Component|GO:0009941;chloroplast envelope;Cellular Component|GO:0004739;pyruvate dehydrogenase (acetyl-transferring) activity;Molecular Function|GO:0008270;zinc ion binding;Molecular Function|GO:0006096;glycolytic process;Biological Process|GO:0048868;pollen tube development;Biological Process	EC-1.2.4.1 pyruvate dehydrogenase [N-acetylneuraminyl];sorgoleone biosynthesis:glucosinolate biosynthesis from phenylalanine:pyruvate + coenzyme A + NAD+ -> acetyl-CoA + CO2 + NADH:sesamin biosynthesis:pyruvate decarboxylation to acetyl CoA:aerobic respiration (alternative oxidase pathway):salicin biosynthesis	Carbon metabolism [PATH:ko01200];Overview;Metabolism;K00162 PDHB: pdhB; pyruvate dehydrogenase E1 component beta subunit [EC:1.2.4.1]|Glycolysis / Gluconeogenesis [PATH:ko00010];Carbohydrate metabolism;Metabolism;K00162 PDHB: pdhB; pyruvate dehydrogenase E1 component beta subunit [EC:1.2.4.1]|Citrate cycle (TCA cycle) [PATH:ko00020];Carbohydrate metabolism;Metabolism;K00162 PDHB: pdhB; pyruvate d…
Unigene_330	MATE efflux family protein	MATE efflux family protein	MATE efflux family protein	PREDICTED: MATE efflux family protein 6 isoform 2 [Vitis vinifera]	GO:0016021;integral component of membrane;Cellular Component|GO:0015297;antiporter activity;Molecular Function|GO:0015238;drug transmembrane transporter activity;Molecular Function	NA
Unigene_331	DEAD/DEAH box helicase, putative	hydroxy methylglutaryl CoA reductase 1	hydroxy methylglutaryl CoA reductase 1	3-hydroxy-methylglutaryl coenzyme A reductase [Magnolia chapensis]	GO:0005789;endoplasmic reticulum membrane;Cellular Component|GO:0016021;integral component of membrane;Cellular Component|GO:0031966;mitochondrial membrane;Cellular Component|GO:0042170;plastid membrane;Cellular Component|GO:0004420;hydroxymethylglutaryl-CoA reductase (NADPH) activity;Molecular Function|GO:0050661;NADP binding;Molecular Function|GO:0015936;coenzyme A metabolic process;Biological …	EC-1.1.1.34 hydroxymethylglutaryl-CoA reductase;homoserine biosynthesis:detoxification of reactive carbonyls in chloroplasts:sorgoleone biosynthesis:glucosinolate biosynthesis from phenylalanine:IAA biosynthesis VII:phaseic acid biosynthesis:homomethionine biosynthesis:t-anethole biosynthesis:methylglyoxal degradation III:D-threo-isocitrate + NADP+ <--> 2-oxoglutarate + CO2 + NADPH:D-threo-isocit…	Terpenoid backbone biosynthesis [PATH:ko00900];Metabolism of terpenoids and polyketides;Metabolism;K00021 HMGCR; hydroxymethylglutaryl-CoA reductase (NADPH) [EC:1.1.1.34]|AMPK signaling pathway [PATH:ko04152];Signal transduction;Environmental Information Processing;K00021 HMGCR; hydroxymethylglutaryl-CoA reductase (NADPH) [EC:1.1.1.34]|Bile secretion [PATH:ko04976];Digestive system;Organismal Sys…
Unigene_332	H(+)-ATPase 2	H(+)-ATPase 2	H(+)-ATPase 2	unnamed protein product [Vitis vinifera]	GO:0016021;integral component of membrane;Cellular Component|GO:0005886;plasma membrane;Cellular Component|GO:0005524;ATP binding;Molecular Function|GO:0008553;hydrogen-exporting ATPase activity, phosphorylative mechanism;Molecular Function|GO:0046872;metal ion binding;Molecular Function|GO:0006754;ATP biosynthetic process";Biological Process	EC-3.6.3.6 H+-exporting ATPase;copper transport I:calmodulin regulated calcium transport	Oxidative phosphorylation [PATH:ko00190];Energy metabolism;Metabolism;K01535 PMA1: PMA2; H+-transporting ATPase [EC:3.6.3.6]
Unigene_333	acyl-CoA oxidase 3	acyl-CoA oxidase 3	acyl-CoA oxidase 3	PREDICTED: acyl-coenzyme A oxidase 3, peroxisomal [Vitis vinifera]"	GO:0005777;peroxisome;Cellular Component|GO:0003995;acyl-CoA dehydrogenase activity;Molecular Function|GO:0003997;acyl-CoA oxidase activity;Molecular Function|GO:0050660;flavin adenine dinucleotide binding;Molecular Function|GO:0006635;fatty acid beta-oxidation;Biological Process|GO:0033540;fatty acid beta-oxidation using acyl-CoA oxidase;Biological Process|GO:0051791;medium-chain fatty acid meta…	EC-1.3.3.6 acyl-CoA oxidase;sorgoleone biosynthesis:glucosinolate biosynthesis from phenylalanine:IAA biosynthesis VII:fatty acid beta-oxidation II (peroxisome):sesamin biosynthesis:aerobic respiration (alternative oxidase pathway):6-gingerol analog biosynthesis:jasmonic acid biosynthesis:salicin biosynthesis:plant sterol biosynthesis:plant sterol biosynthesis II:fatty acid beta-oxidation V (unsa…	Fatty acid metabolism [PATH:ko01212];Overview;Metabolism;K00232 E1.3.3.6: ACOX1: ACOX3; acyl-CoA oxidase [EC:1.3.3.6]|Fatty acid degradation [PATH:ko00071];Lipid metabolism;Metabolism;K00232 E1.3.3.6: ACOX1: ACOX3; acyl-CoA oxidase [EC:1.3.3.6]|alpha-Linolenic acid metabolism [PATH:ko00592];Lipid metabolism;Metabolism;K00232 E1.3.3.6: ACOX1: ACOX3; acyl-CoA oxidase [EC:1.3.3.6]|Biosynthesis of un…
Unigene_334	subtilase 1.3	subtilisin-like serine protease 2	subtilase 1.3	PREDICTED: subtilisin-like protease [Vitis vinifera]	GO:0009570;chloroplast stroma;Cellular Component|GO:0005737;cytoplasm;Cellular Component|GO:0005829;cytosol;Cellular Component|GO:0005507;copper ion binding;Molecular Function|GO:0004784;superoxide dismutase activity;Molecular Function|GO:0016532;superoxide dismutase copper chaperone activity;Molecular Function|GO:0008270;zinc ion binding;Molecular Function|GO:0006878;cellular copper ion homeosta…	EC-3.4.21.25 cucumisin
Unigene_335	YTH family protein	Translation machinery associated TMA7	Translation machinery associated TMA7	translation machinery associated protein TMA7 [Arabidopsis thaliana]"	NA	NA	NA
Unigene_336	uclacyanin 3	Cupredoxin superfamily protein	Cupredoxin superfamily protein	unnamed protein product [Vitis vinifera]	GO:0031225;anchored component of membrane;Cellular Component|GO:0005886;plasma membrane;Cellular Component|GO:0005507;copper ion binding;Molecular Function|GO:0009055;electron carrier activity;Molecular Function|GO:0055114;oxidation-reduction process;Biological Process	NA
Unigene_337	Target of Myb protein 1	Tetratricopeptide repeat (TPR)-like superfamily protein	Tetratricopeptide repeat (TPR)-like superfamily protein	predicted protein [Populus trichocarpa]	NA	NA	NA
Unigene_338	ferredoxin 3	ferredoxin 3	ferredoxin 3	PREDICTED: ferredoxin-3, chloroplastic-like isoform 1 [Vitis vinifera]"	GO:0009507;chloroplast;Cellular Component|GO:0051537;2 iron, 2 sulfur cluster binding;Molecular Function|GO:0009055;electron carrier activity;Molecular Function|GO:0046872;metal ion binding;Molecular Function|GO:0022900;electron transport chain";Biological Process	EC-1.18.1.3 ferredoxin-NAD+ reductase;sorgoleone biosynthesis:glucosinolate biosynthesis from phenylalanine:IAA biosynthesis VII:sesamin biosynthesis:aerobic respiration (alternative oxidase pathway):salicin biosynthesis	Photosynthesis [PATH:ko00195];Energy metabolism;Metabolism;K02639 petF; ferredoxin
Unigene_339	acyl-activating enzyme 15	AMP-dependent synthetase and ligase family protein	AMP-dependent synthetase and ligase family protein	unnamed protein product [Vitis vinifera]	GO:0005794;Golgi apparatus;Cellular Component|GO:0005886;plasma membrane;Cellular Component|GO:0005524;ATP binding;Molecular Function|GO:0004467;long-chain fatty acid-CoA ligase activity;Molecular Function|GO:0006631;fatty acid metabolic process;Biological Process	EC-6.2.1.3 long-chain-fatty-acid-CoA ligase;sporopollenin precursor biosynthesis:IAA biosynthesis VII:phosphatidylcholine acyl editing:trans-cinnamoyl-CoA biosynthesis:fatty acid activation:fatty acid biosynthesis (plant mitochondria):fatty acid beta-oxidation II (peroxisome):arachidonate biosynthesis:6-gingerol analog biosynthesis:jasmonic acid biosynthesis:docosahexanoate biosynthesis I:linolea…	Fatty acid metabolism [PATH:ko01212];Overview;Metabolism;K01897 ACSL: fadD; long-chain acyl-CoA synthetase [EC:6.2.1.3]|Fatty acid biosynthesis [PATH:ko00061];Lipid metabolism;Metabolism;K01897 ACSL: fadD; long-chain acyl-CoA synthetase [EC:6.2.1.3]|Fatty acid degradation [PATH:ko00071];Lipid metabolism;Metabolism;K01897 ACSL: fadD; long-chain acyl-CoA synthetase [EC:6.2.1.3]|Peroxisome [PATH:ko0…
Unigene_340	Subtilase family protein	Pyridoxal-5\'-phosphate-dependent enzyme family protein	Pyridoxal-5\'-phosphate-dependent enzyme family protein	PREDICTED: threonine synthase, chloroplastic [Vitis vinifera]"	GO:0009507;chloroplast;Cellular Component|GO:0009570;chloroplast stroma;Cellular Component|GO:0005829;cytosol;Cellular Component|GO:0030170;pyridoxal phosphate binding;Molecular Function|GO:0004795;threonine synthase activity;Molecular Function|GO:0009088;threonine biosynthetic process;Biological Process	EC-4.2.3.1 threonine synthase;IAA biosynthesis VII:threonine biosynthesis from homoserine:beta-caryophyllene biosynthesis:farnesene biosynthesis:monoterpene biosynthesis	Biosynthesis of amino acids [PATH:ko01230];Overview;Metabolism;K01733 thrC; threonine synthase [EC:4.2.3.1]|Glycine: serine and threonine metabolism [PATH:ko00260];Amino acid metabolism;Metabolism;K01733 thrC; threonine synthase [EC:4.2.3.1]|Vitamin B6 metabolism [PATH:ko00750];Metabolism of cofactors and vitamins;Metabolism;K01733 thrC; threonine synthase [EC:4.2.3.1]
Unigene_341	chaperonin 60 beta	TCP-1/cpn60 chaperonin family protein	chaperonin 60 beta	unnamed protein product [Vitis vinifera]"	GO:0009507;chloroplast;Cellular Component|GO:0009941;chloroplast envelope;Cellular Component|GO:0009570;chloroplast stroma;Cellular Component|GO:0022626;cytosolic ribosome;Cellular Component|GO:0005739;mitochondrion;Cellular Component|GO:0005730;nucleolus;Cellular Component|GO:0005634;nucleus;Cellular Component|GO:0005524;ATP binding;Molecular Function|GO:0042026;protein refolding;Biological Proc…	NA	RNA degradation [PATH:ko03018];Folding: sorting and degradation;Genetic Information Processing;K04077 groEL: HSPD1; chaperonin GroEL|Longevity regulating pathway - worm [PATH:ko04212];Aging;Organismal Systems;K04077 groEL: HSPD1; chaperonin GroEL|Type I diabetes mellitus [PATH:ko04940];Endocrine and metabolic diseases;Human Diseases;K04077 groEL: HSPD1; chaperonin GroEL|Legionellosis [PATH:ko0513…
Unigene_342	MATE efflux family protein	bZIP transcription factor family protein	bZIP transcription factor family protein	TGA10 transcription factor [Nicotiana tabacum]	GO:0009507;chloroplast;Cellular Component|GO:0031969;chloroplast membrane;Cellular Component|GO:0016021;integral component of membrane;Cellular Component|GO:0015297;antiporter activity;Molecular Function|GO:0015238;drug transmembrane transporter activity;Molecular Function|GO:0005634;nucleus;Cellular Component|GO:0043565;sequence-specific DNA binding;Molecular Function|GO:0003700;sequence-specifi…	NA	Plant hormone signal transduction [PATH:ko04075];Signal transduction;Environmental Information Processing;K14431 TGA; transcription factor TGA
Unigene_343	chaperonin 60 beta	chaperonin-60alpha	chaperonin-60alpha	PREDICTED: ruBisCO large subunit-binding protein subunit alpha, chloroplastic-like [Vitis vinifera]"	GO:0009507;chloroplast;Cellular Component|GO:0005524;ATP binding;Molecular Function|GO:0042026;protein refolding;Biological Process	NA
Unigene_344	ENTH/VHS family protein	Protein of unknown function (DUF789)	Protein of unknown function (DUF789)	predicted protein [Populus trichocarpa]	NA	NA	NA
Unigene_345	Cupredoxin superfamily protein	Topoisomerase II-associated protein PAT1	Topoisomerase II-associated protein PAT1	PREDICTED: uncharacterized protein LOC100255521 [Vitis vinifera]	GO:0000932;cytoplasmic mRNA processing body;Cellular Component|GO:0016607;nuclear speck;Cellular Component|GO:0016605;PML body;Cellular Component|GO:0003723;RNA binding;Molecular Function|GO:0033962;cytoplasmic mRNA processing body assembly;Biological Process|GO:0000290;deadenylation-dependent decapping of nuclear-transcribed mRNA;Biological Process	NA	RNA degradation [PATH:ko03018];Folding: sorting and degradation;Genetic Information Processing;K12617 PATL1: PAT1; DNA topoisomerase 2-associated protein PAT1
Unigene_346	Nucleoporin, Nup133/Nup155-like	S-adenosyl-L-methionine-dependent methyltransferases superfamily protein	S-adenosyl-L-methionine-dependent methyltransferases superfamily protein	unnamed protein product [Vitis vinifera]	GO:0042409;caffeoyl-CoA O-methyltransferase activity;Molecular Function|GO:0046872;metal ion binding;Molecular Function|GO:0042398;cellular modified amino acid biosynthetic process;Biological Process|GO:0009805;coumarin biosynthetic process;Biological Process|GO:0019344;cysteine biosynthetic process;Biological Process|GO:0009809;lignin biosynthetic process;Biological Process|GO:0006598;polyamine …	EC-2.1.1.104 caffeoyl-CoA O-methyltransferase;cyclopropane and cyclopropene fatty acid biosynthesis:chlorogenic acid biosynthesis I:sorgoleone biosynthesis:bixin biosynthesis:S-adenosyl-L-methionine cycle II:spermidine hydroxycinnamic acid conjugates biosynthesis:phenylpropanoid biosynthesis:beta-alanine betaine biosynthesis:t-anethole biosynthesis:homogalacturonan biosynthesis:plastoquinol-9 bio…	Phenylalanine metabolism [PATH:ko00360];Amino acid metabolism;Metabolism;K00588 E2.1.1.104; caffeoyl-CoA O-methyltransferase [EC:2.1.1.104]|Phenylpropanoid biosynthesis [PATH:ko00940];Biosynthesis of other secondary metabolites;Metabolism;K00588 E2.1.1.104; caffeoyl-CoA O-methyltransferase [EC:2.1.1.104]|Stilbenoid: diarylheptanoid and gingerol biosynthesis [PATH:ko00945];Biosynthesis of other se…
Unigene_347	BEL1-like homeodomain 8	KNOTTED1-like homeobox gene 3	KNOTTED1-like homeobox gene 3	unnamed protein product [Vitis vinifera]	GO:0005829;cytosol;Cellular Component|GO:0005634;nucleus;Cellular Component|GO:0003677;DNA binding;Molecular Function|GO:0003700;sequence-specific DNA binding transcription factor activity;Molecular Function|GO:0071345;cellular response to cytokine stimulus;Biological Process|GO:0009722;detection of cytokinin stimulus;Biological Process|GO:0009416;response to light stimulus;Biological Process	NA
Unigene_348	O-methyltransferase 1	O-methyltransferase 1	O-methyltransferase 1	caffeic acid O-methyltransferase [Coffea canephora]	GO:0047763;caffeate O-methyltransferase activity;Molecular Function|GO:0009809;lignin biosynthetic process;Biological Process	EC-2.1.1.68 caffeate O-methyltransferase;cyclopropane and cyclopropene fatty acid biosynthesis:sorgoleone biosynthesis:bixin biosynthesis:simple coumarins biosynthesis:S-adenosyl-L-methionine cycle II:spermidine hydroxycinnamic acid conjugates biosynthesis:phenylpropanoid biosynthesis:beta-alanine betaine biosynthesis:t-anethole biosynthesis:homogalacturonan biosynthesis:free phenylpropanoid acid…	Phenylpropanoid biosynthesis [PATH:ko00940];Biosynthesis of other secondary metabolites;Metabolism;K13066 E2.1.1.68: COMT; caffeic acid 3-O-methyltransferase [EC:2.1.1.68]
Unigene_349	P-glycoprotein 18	multidrug resistance-associated protein 3	multidrug resistance-associated protein 3	PREDICTED: ABC transporter C family member 3-like [Vitis vinifera]	GO:0048046;apoplast;Cellular Component|GO:0016021;integral component of membrane;Cellular Component|GO:0000325;plant-type vacuole;Cellular Component|GO:0009506;plasmodesma;Cellular Component|GO:0005774;vacuolar membrane;Cellular Component|GO:0005773;vacuole;Cellular Component|GO:0005524;ATP binding;Molecular Function|GO:0042626;ATPase activity, coupled to transmembrane movement of substances;Mole…	EC-3.6.3.44 xenobiotic-transporting ATPase;copper transport I:copper transport II:calmodulin regulated calcium transport	ABC transporters [PATH:ko02010];Membrane transport;Environmental Information Processing;K05666 ABCC2; ATP-binding cassette: subfamily C (CFTR/MRP): member 2|Bile secretion [PATH:ko04976];Digestive system;Organismal Systems;K05666 ABCC2; ATP-binding cassette: subfamily C (CFTR/MRP): member 2|Platinum drug resistance [PATH:ko01524];Drug resistance;Human Diseases;K05666 ABCC2; ATP-binding cassette: …
Unigene_350	EF-TU receptor	Leucine-rich repeat transmembrane protein kinase	Leucine-rich repeat protein kinase family protein	PREDICTED: probable LRR receptor-like serine/threonine-protein kinase At3g47570-like [Vitis vinifera]	GO:0016021;integral component of membrane;Cellular Component|GO:0005886;plasma membrane;Cellular Component|GO:0005524;ATP binding;Molecular Function|GO:0004674;protein serine/threonine kinase activity;Molecular Function	EC-2.7.11.1 non-specific serine/threonine protein kinase;lipid-dependent phytate biosynthesis II (via Ins(1,3,4)P3):pyridoxal 5'-phosphate salvage pathway:lipid-dependent phytate biosynthesis I (via Ins(1,4,5)P3):farnesylcysteine salvage pathway:salvage pathways of pyrimidine ribonucleotides:phytol salvage pathway
Unigene_351	MOS4-associated complex 3B	Transducin/WD40 repeat-like superfamily protein	Transducin/WD40 repeat-like superfamily protein	PREDICTED: uncharacterized WD repeat-containing protein C2A9.03 [Vitis vinifera]	GO:0005829;cytosol;Cellular Component|GO:0043234;protein complex;Cellular Component	NA
Unigene_352	Histone superfamily protein	Histone superfamily protein	Histone superfamily protein	unnamed protein product [Vitis vinifera]	GO:0000786;nucleosome;Cellular Component|GO:0005634;nucleus;Cellular Component|GO:0003677;DNA binding;Molecular Function|GO:0006007;glucose catabolic process;Biological Process|GO:0006334;nucleosome assembly;Biological Process|GO:0006605;protein targeting;Biological Process	NA	Transcriptional misregulation in cancers [PATH:ko05202];Cancers;Human Diseases;K11253 H3; histone H3|Systemic lupus erythematosus [PATH:ko05322];Immune diseases;Human Diseases;K11253 H3; histone H3|Alcoholism [PATH:ko05034];Substance dependence;Human Diseases;K11253 H3; histone H3
Unigene_353	Aldolase superfamily protein	methylthioalkylmalate synthase-like 4	2-isopropylmalate synthase 1	PREDICTED: 2-isopropylmalate synthase 2, chloroplastic-like [Vitis vinifera]"	GO:0009507;chloroplast;Cellular Component|GO:0009941;chloroplast envelope;Cellular Component|GO:0003852;2-isopropylmalate synthase activity;Molecular Function|GO:0016829;lyase activity;Molecular Function|GO:0009098;leucine biosynthetic process;Biological Process	EC-2.3.3.13 2-isopropylmalate synthase;TCA cycle variation V (plant):homomethionine biosynthesis:TCA cycle II (eukaryotic):leucine biosynthesis:glyoxylate cycle:aliphatic glucosinolate biosynthesis, side chain elongation cycle:glutamine biosynthesis III	2-Oxocarboxylic acid metabolism [PATH:ko01210];Overview;Metabolism;K01649 leuA: IMS; 2-isopropylmalate synthase [EC:2.3.3.13]|Biosynthesis of amino acids [PATH:ko01230];Overview;Metabolism;K01649 leuA: IMS; 2-isopropylmalate synthase [EC:2.3.3.13]|Pyruvate metabolism [PATH:ko00620];Carbohydrate metabolism;Metabolism;K01649 leuA: IMS; 2-isopropylmalate synthase [EC:2.3.3.13]|Valine: leucine and is…
Unigene_354	YELLOW STRIPE like 2	Cellulose-synthase-like C4	Cellulose-synthase-like C5	hypothetical protein VITISV_038668 [Vitis vinifera]	GO:0000139;Golgi membrane;Cellular Component|GO:0016021;integral component of membrane;Cellular Component|GO:0005634;nucleus;Cellular Component|GO:0016757;transferase activity, transferring glycosyl groups;Molecular Function|GO:0071555;cell wall organization";Biological Process	EC-2.4.1.32 glucomannan 4- beta -mannosyltransferase;IAA conjugate biosynthesis II:kaempferol glucoside biosynthesis (Arabidopsis):ajugose biosynthesis II (galactinol-independent):IAA degradation IV:fructan biosynthesis:B series fagopyritols biosynthesis:cytokinins 9-N-glucoside biosynthesis:superpathway of anthocyanin biosynthesis (from cyanidin and cyanidin 3-O-glucoside):daphnetin modification…
Unigene_355	arogenate dehydratase 6	arogenate dehydratase 1	arogenate dehydratase 6	hypothetical protein VITISV_041082 [Vitis vinifera]"	GO:0009507;chloroplast;Cellular Component|GO:0009570;chloroplast stroma;Cellular Component|GO:0016597;amino acid binding;Molecular Function|GO:0047769;arogenate dehydratase activity;Molecular Function|GO:0004664;prephenate dehydratase activity;Molecular Function|GO:0009094;L-phenylalanine biosynthetic process;Biological Process	EC-4.2.1.91 ; EC-4.2.1.51 arogenate dehydratase;prephenate dehydratase;isoleucine biosynthesis I (from threonine):IAA biosynthesis VII:medicarpin biosynthesis:glyceollin biosynthesis I:arachidonate biosynthesis:6,7,4'-trihydroxyisoflavone biosynthesis:valine biosynthesis:maackiain biosynthesis:phenylalanine biosynthesis II:lysine biosynthesis VI:docosahexanoate biosynthesis I	Biosynthesis of amino acids [PATH:ko01230];Overview;Metabolism;K05359 ADT: PDT; arogenate/prephenate dehydratase [EC:4.2.1.91 4.2.1.51]|Phenylalanine: tyrosine and tryptophan biosynthesis [PATH:ko00400];Amino acid metabolism;Metabolism;K05359 ADT: PDT; arogenate/prephenate dehydratase [EC:4.2.1.91 4.2.1.51]
Unigene_356	glucosyltransferase-related	UDP-Glycosyltransferase superfamily protein	UDP-glucosyl transferase 72B3	unnamed protein product [Vitis vinifera]	GO:0047213;anthocyanidin 3-O-glucosyltransferase activity;Molecular Function|GO:0009718;anthocyanin-containing compound biosynthetic process;Biological Process	EC-2.4.1.115 anthocyanidin 3-O-glucosyltransferase;IAA conjugate biosynthesis II:starch degradation I:kaempferol glucoside biosynthesis (Arabidopsis):ajugose biosynthesis II (galactinol-independent):IAA degradation IV:fructan biosynthesis:B series fagopyritols biosynthesis:cytokinins 9-N-glucoside biosynthesis:superpathway of anthocyanin biosynthesis (from cyanidin and cyanidin 3-O-glucoside):dap…
Unigene_357	myb-related protein 1	structural maintenance of chromosomes 2	structural maintenance of chromosomes 2	unnamed protein product [Vitis vinifera]	GO:0000796;condensin complex;Cellular Component|GO:0005634;nucleus;Cellular Component|GO:0005524;ATP binding;Molecular Function|GO:0005215;transporter activity;Molecular Function|GO:0051321;meiotic cell cycle;Biological Process|GO:0007076;mitotic chromosome condensation;Biological Process|GO:0006810;transport;Biological Process|GO:0009507;chloroplast;Cellular Component|GO:0009941;chloroplast enve…	NA	Cell cycle - yeast [PATH:ko04111];Cell growth and death;Cellular Processes;K06674 SMC2; structural maintenance of chromosome 2
Unigene_358	RNase H family protein	NA	Polynucleotidyl transferase, ribonuclease H-like superfamily protein	hypothetical protein VITISV_010970 [Vitis vinifera]	GO:0005737;cytoplasm;Cellular Component|GO:0005634;nucleus;Cellular Component|GO:0000943;retrotransposon nucleocapsid;Cellular Component|GO:0004190;aspartic-type endopeptidase activity;Molecular Function|GO:0005524;ATP binding;Molecular Function|GO:0003677;DNA binding;Molecular Function|GO:0003887;DNA-directed DNA polymerase activity;Molecular Function|GO:0008233;peptidase activity;Molecular Func…	EC-3.6.3.4 Cu2-exporting ATPase;copper transport I:copper transport II:calmodulin regulated calcium transport:|EC-3.6.3.4 Cu2-exporting ATPase;EC-2.7.7.49 ; EC-2.7.7.7 ; EC-3.1.26.4 RNA-directed DNA polymerase;DNA-directed DNA polymerase;ribonuclease H;copper transport I:copper transport II:calmodulin regulated calcium transport:indole-3-acetate activation II:chlorogenic acid biosynthesis I:phosp…
Unigene_359	vacuolar ATP synthase G3	vacuolar membrane ATPase 10	vacuolar membrane ATPase 10	hypothetical protein [Jatropha curcas]	GO:0016471;vacuolar proton-transporting V-type ATPase complex;Cellular Component|GO:0016820;hydrolase activity, acting on acid anhydrides, catalyzing transmembrane movement of substances;Molecular Function|GO:0015992;proton transport";Biological Process	NA	Oxidative phosphorylation [PATH:ko00190];Energy metabolism;Metabolism;K02152 ATPeV1G: ATP6G; V-type H+-transporting ATPase subunit G|mTOR signaling pathway [PATH:ko04150];Signal transduction;Environmental Information Processing;K02152 ATPeV1G: ATP6G; V-type H+-transporting ATPase subunit G|Phagosome [PATH:ko04145];Transport and catabolism;Cellular Processes;K02152 ATPeV1G: ATP6G; V-type H+-transp…
Unigene_360	SIN3-like 3	SIN3-like 4	SIN3-like 3	unnamed protein product [Vitis vinifera]	GO:0005634;nucleus;Cellular Component|GO:0006355;regulation of transcription, DNA-templated;Biological Process|GO:0006351;transcription, DNA-templated";Biological Process|GO:0000139;Golgi membrane;Cellular Component|GO:0005886;plasma membrane;Cellular Component|GO:0005215;transporter activity;Molecular Function|GO:0015031;protein transport;Biological Process	NA	Mitophagy - yeast [PATH:ko04139];Transport and catabolism;Cellular Processes;K11644 SIN3A; paired amphipathic helix protein Sin3a|Thyroid hormone signaling pathway [PATH:ko04919];Endocrine system;Organismal Systems;K11644 SIN3A; paired amphipathic helix protein Sin3a|Transcriptional misregulation in cancers [PATH:ko05202];Cancers;Human Diseases;K11644 SIN3A; paired amphipathic helix protein Sin3a…
Unigene_361	WRKY DNA-binding protein 21	Leucine-rich repeat protein kinase family protein	Leucine-rich repeat protein kinase family protein	unnamed protein product [Vitis vinifera]	GO:0016021;integral component of membrane;Cellular Component|GO:0005886;plasma membrane;Cellular Component|GO:0005524;ATP binding;Molecular Function|GO:0004672;protein kinase activity;Molecular Function|GO:0005634;nucleus;Cellular Component|GO:0005516;calmodulin binding;Molecular Function|GO:0043565;sequence-specific DNA binding;Molecular Function|GO:0003700;sequence-specific DNA binding transcri…	EC-2.7.11.1 non-specific serine/threonine protein kinase;lipid-dependent phytate biosynthesis II (via Ins(1,3,4)P3):pyridoxal 5'-phosphate salvage pathway:lipid-dependent phytate biosynthesis I (via Ins(1,4,5)P3):farnesylcysteine salvage pathway:salvage pathways of pyrimidine ribonucleotides:phytol salvage pathway
Unigene_362	cysteine proteinase1	Granulin repeat cysteine protease family protein	Granulin repeat cysteine protease family protein	hypothetical protein VITISV_001146 [Vitis vinifera]	GO:0048046;apoplast;Cellular Component|GO:0009507;chloroplast;Cellular Component|GO:0009506;plasmodesma;Cellular Component|GO:0005773;vacuole;Cellular Component|GO:0008234;cysteine-type peptidase activity;Molecular Function|GO:0008233;peptidase activity;Molecular Function|GO:0050832;defense response to fungus;Biological Process|GO:0006508;proteolysis;Biological Process	EC-3.4.22.14 actinidain
Unigene_363	cullin 1	cullin 1	cullin 1	cullin 1-like protein B [Prunus avium]	GO:0000794;condensed nuclear chromosome;Cellular Component|GO:0031461;cullin-RING ubiquitin ligase complex;Cellular Component|GO:0005737;cytoplasm;Cellular Component|GO:0005829;cytosol;Cellular Component|GO:0005634;nucleus;Cellular Component|GO:0009524;phragmoplast;Cellular Component|GO:0005819;spindle;Cellular Component|GO:0000151;ubiquitin ligase complex;Cellular Component|GO:0009734;auxin-acti…	NA	Protein processing in endoplasmic reticulum [PATH:ko04141];Folding: sorting and degradation;Genetic Information Processing;K03347 CUL1: CDC53; cullin 1|Ubiquitin mediated proteolysis [PATH:ko04120];Folding: sorting and degradation;Genetic Information Processing;K03347 CUL1: CDC53; cullin 1|Wnt signaling pathway [PATH:ko04310];Signal transduction;Environmental Information Processing;K03347 CUL1: C…
Unigene_364	O-methyltransferase 1	O-methyltransferase 1	O-methyltransferase 1	caffeic acid O-methyltransferase [Camellia sinensis]	GO:0047763;caffeate O-methyltransferase activity;Molecular Function|GO:0009809;lignin biosynthetic process;Biological Process	EC-2.1.1.68 caffeate O-methyltransferase;cyclopropane and cyclopropene fatty acid biosynthesis:sorgoleone biosynthesis:bixin biosynthesis:simple coumarins biosynthesis:S-adenosyl-L-methionine cycle II:spermidine hydroxycinnamic acid conjugates biosynthesis:phenylpropanoid biosynthesis:beta-alanine betaine biosynthesis:t-anethole biosynthesis:homogalacturonan biosynthesis:free phenylpropanoid acid…	Phenylpropanoid biosynthesis [PATH:ko00940];Biosynthesis of other secondary metabolites;Metabolism;K13066 E2.1.1.68: COMT; caffeic acid 3-O-methyltransferase [EC:2.1.1.68]
Unigene_365	DegP protease 7	DegP protease 7	-	PREDICTED: protease Do-like 7-like [Vitis vinifera]	GO:0009507;chloroplast;Cellular Component|GO:0005829;cytosol;Cellular Component|GO:0008233;peptidase activity;Molecular Function|GO:0004252;serine-type endopeptidase activity;Molecular Function|GO:0010205;photoinhibition;Biological Process	NA
Unigene_366	Transketolase family protein	1-deoxy-D-xylulose 5-phosphate synthase 3	1-deoxy-D-xylulose 5-phosphate synthase 3	unnamed protein product [Vitis vinifera]"	GO:0009507;chloroplast;Cellular Component|GO:0008661;1-deoxy-D-xylulose-5-phosphate synthase activity;Molecular Function|GO:0046872;metal ion binding;Molecular Function|GO:0052865;1-deoxy-D-xylulose 5-phosphate biosynthetic process;Biological Process|GO:0016114;terpenoid biosynthetic process;Biological Process|GO:0009228;thiamine biosynthetic process;Biological Process|GO:0005737;cytoplasm;Cellul…	EC-2.2.1.2 transaldolase;Rubisco shunt:pentose phosphate pathway (non-oxidative branch):|EC-2.2.1.2 transaldolase;EC-2.2.1.2 transaldolase;Rubisco shunt:pentose phosphate pathway (non-oxidative branch):|EC-2.2.1.2 transaldolase;EC-2.2.1.2 transaldolase;EC-2.2.1.7 1-deoxy-D-xylulose-5-phosphate synthase;Rubisco shunt:pentose phosphate pathway (non-oxidative branch):methylerythritol phosphate pathw…	Carbon metabolism [PATH:ko01200];Overview;Metabolism;K00616 E2.2.1.2: talA: talB; transaldolase [EC:2.2.1.2]|Biosynthesis of amino acids [PATH:ko01230];Overview;Metabolism;K00616 E2.2.1.2: talA: talB; transaldolase [EC:2.2.1.2]|Pentose phosphate pathway [PATH:ko00030];Carbohydrate metabolism;Metabolism;K00616 E2.2.1.2: talA: talB; transaldolase [EC:2.2.1.2]|Thiamine metabolism [PATH:ko00730];Meta…
Unigene_367	cellulose synthase 10	cellulose synthase 1	cellulose synthase 1	PREDICTED: LOW QUALITY PROTEIN: cellulose synthase A catalytic subunit 1 [UDP-forming]-like [Vitis vinifera]	GO:0005768;endosome;Cellular Component|GO:0005794;Golgi apparatus;Cellular Component|GO:0016021;integral component of membrane;Cellular Component|GO:0005886;plasma membrane;Cellular Component|GO:0005802;trans-Golgi network;Cellular Component|GO:0016760;cellulose synthase (UDP-forming) activity;Molecular Function|GO:0008270;zinc ion binding;Molecular Function|GO:0071555;cell wall organization;Biol…	EC-2.4.1.12 cellulose synthase;IAA conjugate biosynthesis II:starch degradation I:kaempferol glucoside biosynthesis (Arabidopsis):ajugose biosynthesis II (galactinol-independent):IAA degradation IV:fructan biosynthesis:B series fagopyritols biosynthesis:cytokinins 9-N-glucoside biosynthesis:superpathway of anthocyanin biosynthesis (from cyanidin and cyanidin 3-O-glucoside):daphnetin modification:…
Unigene_368	phospholipase D alpha 2	phospholipase D alpha 1	phospholipase D alpha 1	phospholipase D [Jatropha curcas]	GO:0016020;membrane;Cellular Component|GO:0005509;calcium ion binding;Molecular Function|GO:0070290;N-acylphosphatidylethanolamine-specific phospholipase D activity;Molecular Function|GO:0004630;phospholipase D activity;Molecular Function|GO:0016042;lipid catabolic process;Biological Process|GO:0046470;phosphatidylcholine metabolic process;Biological Process	EC-3.1.4.4 phospholipase D;indole-3-acetate activation II:phosphatidate metabolism, as a signaling molecule (Chlamydomonas):phospholipases:phospholipases (Chlamydomonas):choline biosynthesis III	Glycerophospholipid metabolism [PATH:ko00564];Lipid metabolism;Metabolism;K01115 PLD1_2; phospholipase D1/2 [EC:3.1.4.4]|Ether lipid metabolism [PATH:ko00565];Lipid metabolism;Metabolism;K01115 PLD1_2; phospholipase D1/2 [EC:3.1.4.4]|Ras signaling pathway [PATH:ko04014];Signal transduction;Environmental Information Processing;K01115 PLD1_2; phospholipase D1/2 [EC:3.1.4.4]|Phospholipase D signalin…
Unigene_369	fatty acid desaturase 2	fatty acid desaturase 2	fatty acid desaturase 2	delta-12 fatty acid desaturase [Persea americana]	GO:0005789;endoplasmic reticulum membrane;Cellular Component|GO:0016021;integral component of membrane;Cellular Component|GO:0016717;oxidoreductase activity, acting on paired donors, with oxidation of a pair of donors resulting in the reduction of molecular oxygen to two molecules of water;Molecular Function|GO:0006636;unsaturated fatty acid biosynthetic process";Biological Process	EC-1.14.99.33 Delta <sup><small>12</small></sup>-fatty acid dehydrogenase;sorgoleone biosynthesis:lutein biosynthesis:glucosinolate biosynthesis from phenylalanine:IAA biosynthesis VII:betulinate biosynthesis:spermidine hydroxycinnamic acid conjugates biosynthesis:gibberellin inactivation III (epoxidation):heme degradation:ubiquinol-9 biosynthesis (eukaryotic):oleanolate biosynthesis:ubiquinol-10…	Fatty acid metabolism [PATH:ko01212];Overview;Metabolism;K10256 FAD2; omega-6 fatty acid desaturase / acyl-lipid omega-6 desaturase (Delta-12 desaturase) [EC:1.14.19.6 1.14.19.22]|Biosynthesis of unsaturated fatty acids [PATH:ko01040];Lipid metabolism;Metabolism;K10256 FAD2; omega-6 fatty acid desaturase / acyl-lipid omega-6 desaturase (Delta-12 desaturase) [EC:1.14.19.6 1.14.19.22]
Unigene_370	protein kinase family protein	Protein kinase superfamily protein	Protein kinase superfamily protein	unnamed protein product [Vitis vinifera]	GO:0005938;cell cortex;Cellular Component|GO:0016020;membrane;Cellular Component|GO:0005524;ATP binding;Molecular Function|GO:0051219;phosphoprotein binding;Molecular Function|GO:0004674;protein serine/threonine kinase activity;Molecular Function|GO:0004713;protein tyrosine kinase activity;Molecular Function|GO:0030036;actin cytoskeleton organization;Biological Process|GO:0006935;chemotaxis;Biolo…	EC-2.7.11.1 non-specific serine/threonine protein kinase;lipid-dependent phytate biosynthesis II (via Ins(1,3,4)P3):pyridoxal 5'-phosphate salvage pathway:lipid-dependent phytate biosynthesis I (via Ins(1,4,5)P3):farnesylcysteine salvage pathway:salvage pathways of pyrimidine ribonucleotides:phytol salvage pathway
Unigene_371	heavy metal atpase 2	NA	NA	unnamed protein product [Vitis vinifera]	NA	NA	NA
Unigene_372	phosphoglycerate kinase	Phosphoglycerate kinase family protein	phosphoglycerate kinase	phosphoglycerate kinase [Gossypium hirsutum]	GO:0005737;cytoplasm;Cellular Component|GO:0005524;ATP binding;Molecular Function|GO:0004618;phosphoglycerate kinase activity;Molecular Function|GO:0006096;glycolytic process;Biological Process	EC-2.7.2.3 phosphoglycerate kinase;Calvin-Benson-Bassham cycle:gluconeogenesis I:xylose degradation IV:glycolysis I:sucrose biosynthesis:glycolysis IV (plant cytosol):glycolysis II (from fructose-6P)	Carbon metabolism [PATH:ko01200];Overview;Metabolism;K00927 PGK: pgk; phosphoglycerate kinase [EC:2.7.2.3]|Biosynthesis of amino acids [PATH:ko01230];Overview;Metabolism;K00927 PGK: pgk; phosphoglycerate kinase [EC:2.7.2.3]|Glycolysis / Gluconeogenesis [PATH:ko00010];Carbohydrate metabolism;Metabolism;K00927 PGK: pgk; phosphoglycerate kinase [EC:2.7.2.3]|Carbon fixation in photosynthetic organism…
Unigene_373	Glycosyl hydrolase family protein	Glycosyl hydrolase family protein	Glycosyl hydrolase family protein	hydrolase, hydrolyzing O-glycosyl compounds, putative [Ricinus communis]"	GO:0042597;periplasmic space;Cellular Component|GO:0008422;beta-glucosidase activity;Molecular Function|GO:0085030;mutualism;Biological Process|GO:2000899;xyloglucan catabolic process;Biological Process	EC-3.2.1.21 beta -glucosidase;starch degradation II:dhurrin degradation:fructan degradation:stachyose degradation:coumarin biosynthesis (via 2-coumarate):dalcochinin biosynthesis:linamarin degradation:DIMBOA-glucoside activation:lotaustralin degradation	Starch and sucrose metabolism [PATH:ko00500];Carbohydrate metabolism;Metabolism;K05349 bglX; beta-glucosidase [EC:3.2.1.21]|Cyanoamino acid metabolism [PATH:ko00460];Metabolism of other amino acids;Metabolism;K05349 bglX; beta-glucosidase [EC:3.2.1.21]|Phenylpropanoid biosynthesis [PATH:ko00940];Biosynthesis of other secondary metabolites;Metabolism;K05349 bglX; beta-glucosidase [EC:3.2.1.21]
Unigene_374	Chitinase family protein	Chitinase family protein	Chitinase family protein	putative chitinase [Epipremnum aureum]	GO:0048046;apoplast;Cellular Component|GO:0005794;Golgi apparatus;Cellular Component|GO:0030247;polysaccharide binding;Molecular Function|GO:0016998;cell wall macromolecule catabolic process;Biological Process|GO:0030244;cellulose biosynthetic process;Biological Process|GO:0006032;chitin catabolic process;Biological Process|GO:0009873;ethylene-activated signaling pathway;Biological Process|GO:000…	EC-3.2.1.14 chitinase;starch degradation II:dhurrin degradation:fructan degradation:stachyose degradation:dalcochinin biosynthesis:chitin degradation II:DIMBOA-glucoside activation
Unigene_375	TIFY domain protein 8	jasmonate-zim-domain protein 1	jasmonate-zim-domain protein 1	PREDICTED: BTB/POZ domain-containing protein At5g41330-like [Vitis vinifera]	GO:0005634;nucleus;Cellular Component|GO:0006952;defense response;Biological Process|GO:0006355;regulation of transcription, DNA-templated;Biological Process|GO:0009753;response to jasmonic acid;Biological Process|GO:0009611;response to wounding;Biological Process|GO:0006351;transcription, DNA-templated";Biological Process|GO:0051260;protein homooligomerization;Biological Process|GO:0016567;prote…	NA	Plant hormone signal transduction [PATH:ko04075];Signal transduction;Environmental Information Processing;K13464 JAZ; jasmonate ZIM domain-containing protein
Unigene_376	arabinogalactan protein 9	NA	NA	PREDICTED: uncharacterized protein LOC100244058 [Vitis vinifera]	NA	NA	NA
Unigene_377	RNA-binding protein	Protein of unknown function (DUF3506)	Protein of unknown function (DUF3506)	unnamed protein product [Vitis vinifera]"	GO:0009507;chloroplast;Cellular Component|GO:0042651;thylakoid membrane;Cellular Component|GO:0000304;response to singlet oxygen;Biological Process|GO:0010343;singlet oxygen-mediated programmed cell death;Biological Process	NA
Unigene_378	aspartate aminotransferase 5	aspartate aminotransferase 5	aspartate aminotransferase 5	unnamed protein product [Vitis vinifera]"	GO:0009501;amyloplast;Cellular Component|GO:0009507;chloroplast;Cellular Component|GO:0004069;L-aspartate:2-oxoglutarate aminotransferase activity;Molecular Function|GO:0080130;L-phenylalanine:2-oxoglutarate aminotransferase activity;Molecular Function|GO:0030170;pyridoxal phosphate binding;Molecular Function|GO:0006103;2-oxoglutarate metabolic process;Biological Process|GO:0006531;aspartate meta…	EC-2.6.1.1 aspartate transaminase;indole-3-acetate biosynthesis II:glucosinolate biosynthesis from trihomomethionine:C4 photosynthetic carbon assimilation cycle, PEPCK type:homomethionine biosynthesis:glucosinolate biosynthesis from dihomomethionine:4-aminobutyrate degradation IV:aspartate degradation I:glutamate degradation II:glutamate degradation IV:L-cysteine degradation I:glucosinolate biosy…	2-Oxocarboxylic acid metabolism [PATH:ko01210];Overview;Metabolism;K00811 ASP5; aspartate aminotransferase: chloroplastic [EC:2.6.1.1]|Biosynthesis of amino acids [PATH:ko01230];Overview;Metabolism;K00811 ASP5; aspartate aminotransferase: chloroplastic [EC:2.6.1.1]|Alanine: aspartate and glutamate metabolism [PATH:ko00250];Amino acid metabolism;Metabolism;K00811 ASP5; aspartate aminotransferase: …
Unigene_379	related to AP2 2	Integrase-type DNA-binding superfamily protein	related to AP2 12	ethylene-responsive transcription factor [Jatropha curcas]	GO:0005634;nucleus;Cellular Component|GO:0003677;DNA binding;Molecular Function|GO:0003700;sequence-specific DNA binding transcription factor activity;Molecular Function|GO:0006952;defense response;Biological Process|GO:0006351;transcription, DNA-templated";Biological Process	NA
Unigene_380	AGAMOUS-like 6	K-box region and MADS-box transcription factor family protein	K-box region and MADS-box transcription factor family protein	AGL9 [Liriodendron tulipifera]	GO:0005634;nucleus;Cellular Component|GO:0003677;DNA binding;Molecular Function|GO:0003700;sequence-specific DNA binding transcription factor activity;Molecular Function|GO:0006351;transcription, DNA-templated";Biological Process	NA	MAPK signaling pathway - fly [PATH:ko04013];Signal transduction;Environmental Information Processing;K09260 MEF2A; MADS-box transcription enhancer factor 2A|Apelin signaling pathway [PATH:ko04371];Signal transduction;Environmental Information Processing;K09260 MEF2A; MADS-box transcription enhancer factor 2A|cGMP - PKG signaling pathway [PATH:ko04022];Signal transduction;Environmental Information…
Unigene_381	fatty acid biosynthesis 1	3-ketoacyl-acyl carrier protein synthase I	3-ketoacyl-acyl carrier protein synthase I	50 kDa ketoavyl-ACP synthase [Ricinus communis]	GO:0009570;chloroplast stroma;Cellular Component|GO:0004315;3-oxoacyl-[acyl-carrier-protein] synthase activity;Molecular Function|GO:0006633;fatty acid biosynthetic process;Biological Process	EC-2.3.1.41 beta -ketoacyl-acyl-carrier-protein synthase I;triacylglycerol biosynthesis (Chlamydomonas):sorgoleone biosynthesis:IAA biosynthesis VII:fatty acid elongation -- saturated:superpathway of anthocyanin biosynthesis (from cyanidin and cyanidin 3-O-glucoside):stearate biosynthesis II (bacteria and plants):fatty acid biosynthesis (plant mitochondria):phloridzin biosynthesis:palmitate biosy…	Fatty acid metabolism [PATH:ko01212];Overview;Metabolism;K09458 fabF; 3-oxoacyl-[acyl-carrier-protein] synthase II [EC:2.3.1.179]|Fatty acid biosynthesis [PATH:ko00061];Lipid metabolism;Metabolism;K09458 fabF; 3-oxoacyl-[acyl-carrier-protein] synthase II [EC:2.3.1.179]|Biotin metabolism [PATH:ko00780];Metabolism of cofactors and vitamins;Metabolism;K09458 fabF; 3-oxoacyl-[acyl-carrier-protein] sy…
Unigene_382	cytochrome p450 71b5	cytochrome P450, family 77, subfamily A, polypeptide 4	cytochrome P450, family 77, subfamily A, polypeptide 4	hypothetical protein VITISV_042049 [Vitis vinifera]	GO:0020037;heme binding;Molecular Function|GO:0005506;iron ion binding;Molecular Function|GO:0004497;monooxygenase activity;Molecular Function|GO:0016705;oxidoreductase activity, acting on paired donors, with incorporation or reduction of molecular oxygen";Molecular Function	EC-1.14.13.21 flavonoid 3'-monooxygenase;indole-3-acetate biosynthesis II:glucosinolate biosynthesis from trihomomethionine:soybean saponin I biosynthesis:sorgoleone biosynthesis:glucosinolate biosynthesis from phenylalanine:IAA biosynthesis VII:betulinate biosynthesis:spermidine hydroxycinnamic acid conjugates biosynthesis:phenylpropanoid biosynthesis:linamarin biosynthesis:gibberellin inactivat…	Limonene and pinene degradation [PATH:ko00903];Metabolism of terpenoids and polyketides;Metabolism;K00517 E1.14.-.-; [EC:1.14.-.-]|Stilbenoid: diarylheptanoid and gingerol biosynthesis [PATH:ko00945];Biosynthesis of other secondary metabolites;Metabolism;K00517 E1.14.-.-; [EC:1.14.-.-]|Aminobenzoate degradation [PATH:ko00627];Xenobiotics biodegradation and metabolism;Metabolism;K00517 E1.14.-.-; …
Unigene_383	BIG PETAL P	basic helix-loop-helix (bHLH) DNA-binding superfamily protein	BIG PETAL P	PREDICTED: transcription factor bHLH79 isoform 1 [Vitis vinifera]	GO:0005634;nucleus;Cellular Component|GO:0003677;DNA binding;Molecular Function|GO:0003700;sequence-specific DNA binding transcription factor activity;Molecular Function|GO:0048446;petal morphogenesis;Biological Process|GO:0006355;regulation of transcription, DNA-templated;Biological Process|GO:0006351;transcription, DNA-templated";Biological Process	NA
Unigene_384	C2H2-like zinc finger protein	NA	C2H2-like zinc finger protein	PREDICTED: uncharacterized protein LOC100248940 [Vitis vinifera]	NA	NA	NA
Unigene_385	auxin response factor 9	Transducin family protein / WD-40 repeat family protein	Transducin family protein / WD-40 repeat family protein	PREDICTED: uncharacterized protein LOC100246400 [Vitis vinifera]	GO:0005776;autophagic vacuole;Cellular Component|GO:0005930;axoneme;Cellular Component|GO:0005737;cytoplasm;Cellular Component|GO:0045335;phagocytic vesicle;Cellular Component|GO:0006914;autophagy;Biological Process|GO:0030154;cell differentiation;Biological Process|GO:0008285;negative regulation of cell proliferation;Biological Process|GO:0043524;negative regulation of neuron apoptotic process;B…	EC-2.7.11.7 myosin-heavy-chain kinase;lipid-dependent phytate biosynthesis II (via Ins(1,3,4)P3):pyridoxal 5'-phosphate salvage pathway:lipid-dependent phytate biosynthesis I (via Ins(1,4,5)P3):farnesylcysteine salvage pathway:salvage pathways of pyrimidine ribonucleotides:phytol salvage pathway:|EC-2.7.11.7 myosin-heavy-chain kinase;EC-2.7.11.7 myosin-heavy-chain kinase;lipid-dependent phytate b…	Autophagy - animal [PATH:ko04140];Transport and catabolism;Cellular Processes;K17985 AMBRA1; activating molecule in BECN1-regulated autophagy protein 1|Mitophagy - animal [PATH:ko04137];Transport and catabolism;Cellular Processes;K17985 AMBRA1; activating molecule in BECN1-regulated autophagy protein 1
Unigene_386	isoamylase 3	isoamylase 3	isoamylase 3	isoamylase, putative [Ricinus communis]"	GO:0009507;chloroplast;Cellular Component|GO:0009569;chloroplast starch grain;Cellular Component|GO:0009570;chloroplast stroma;Cellular Component|GO:0043169;cation binding;Molecular Function|GO:0019156;isoamylase activity;Molecular Function|GO:0005977;glycogen metabolic process;Biological Process|GO:0005983;starch catabolic process;Biological Process	EC-3.2.1.68 isoamylase;starch degradation II:dhurrin degradation:fructan degradation:stachyose degradation:dalcochinin biosynthesis:DIMBOA-glucoside activation	Starch and sucrose metabolism [PATH:ko00500];Carbohydrate metabolism;Metabolism;K01214 ISA: treX; isoamylase [EC:3.2.1.68]
Unigene_387	malate dehydrogenase	malate dehydrogenase	malate dehydrogenase	PREDICTED: malate dehydrogenase, chloroplastic-like [Vitis vinifera]"	GO:0048046;apoplast;Cellular Component|GO:0009507;chloroplast;Cellular Component|GO:0009941;chloroplast envelope;Cellular Component|GO:0009570;chloroplast stroma;Cellular Component|GO:0016020;membrane;Cellular Component|GO:0005739;mitochondrion;Cellular Component|GO:0009536;plastid;Cellular Component|GO:0010319;stromule;Cellular Component|GO:0005774;vacuolar membrane;Cellular Component|GO:0030060…	EC-1.1.1.37 malate dehydrogenase;homoserine biosynthesis:gluconeogenesis I:detoxification of reactive carbonyls in chloroplasts:TCA cycle variation V (plant):sorgoleone biosynthesis:glucosinolate biosynthesis from phenylalanine:IAA biosynthesis VII:phaseic acid biosynthesis:homomethionine biosynthesis:TCA cycle II (eukaryotic):t-anethole biosynthesis:methylglyoxal degradation III:superpathway of …	Carbon metabolism [PATH:ko01200];Overview;Metabolism;K00026 MDH2; malate dehydrogenase [EC:1.1.1.37]|Citrate cycle (TCA cycle) [PATH:ko00020];Carbohydrate metabolism;Metabolism;K00026 MDH2; malate dehydrogenase [EC:1.1.1.37]|Pyruvate metabolism [PATH:ko00620];Carbohydrate metabolism;Metabolism;K00026 MDH2; malate dehydrogenase [EC:1.1.1.37]|Glyoxylate and dicarboxylate metabolism [PATH:ko00630];C…
Unigene_388	NA	vacuolar ATP synthase subunit C (VATC) / V-ATPase C subunit / vacuolar proton pump C subunit (DET3)	vacuolar ATP synthase subunit C (VATC) / V-ATPase C subunit / vacuolar proton pump C subunit (DET3)	unnamed protein product [Vitis vinifera]	GO:0009507;chloroplast;Cellular Component|GO:0005794;Golgi apparatus;Cellular Component|GO:0000325;plant-type vacuole;Cellular Component|GO:0005886;plasma membrane;Cellular Component|GO:0005774;vacuolar membrane;Cellular Component|GO:0000221;vacuolar proton-transporting V-type ATPase, V1 domain;Cellular Component|GO:0005773;vacuole;Cellular Component|GO:0046961;proton-transporting ATPase activity…	NA	Oxidative phosphorylation [PATH:ko00190];Energy metabolism;Metabolism;K02148 ATPeV1C: ATP6C; V-type H+-transporting ATPase subunit C|mTOR signaling pathway [PATH:ko04150];Signal transduction;Environmental Information Processing;K02148 ATPeV1C: ATP6C; V-type H+-transporting ATPase subunit C|Phagosome [PATH:ko04145];Transport and catabolism;Cellular Processes;K02148 ATPeV1C: ATP6C; V-type H+-transp…
Unigene_389	phototropin 2	phototropin 1	phototropin 1	PREDICTED: phototropin-1-like [Vitis vinifera]	GO:0009986;cell surface;Cellular Component|GO:0005737;cytoplasm;Cellular Component|GO:0009898;cytoplasmic side of plasma membrane;Cellular Component|GO:0005773;vacuole;Cellular Component|GO:0005524;ATP binding;Molecular Function|GO:0009882;blue light photoreceptor activity;Molecular Function|GO:0010181;FMN binding;Molecular Function|GO:0042802;identical protein binding;Molecular Function|GO:00163…	EC-2.7.11.1 non-specific serine/threonine protein kinase;lipid-dependent phytate biosynthesis II (via Ins(1,3,4)P3):pyridoxal 5'-phosphate salvage pathway:lipid-dependent phytate biosynthesis I (via Ins(1,4,5)P3):farnesylcysteine salvage pathway:salvage pathways of pyrimidine ribonucleotides:phytol salvage pathway
Unigene_390	starch branching enzyme 2.2	starch branching enzyme 2.2	starch branching enzyme 2.2	unnamed protein product [Vitis vinifera]"	GO:0009501;amyloplast;Cellular Component|GO:0009507;chloroplast;Cellular Component|GO:0003844;1,4-alpha-glucan branching enzyme activity;Molecular Function|GO:0043169;cation binding;Molecular Function|GO:0004553;hydrolase activity, hydrolyzing O-glycosyl compounds;Molecular Function|GO:0005978;glycogen biosynthetic process;Biological Process|GO:0019252;starch biosynthetic process";Biological Proc…	EC-2.4.1.18 1,4- alpha -glucan branching enzyme;IAA conjugate biosynthesis II:starch degradation I:kaempferol glucoside biosynthesis (Arabidopsis):ajugose biosynthesis II (galactinol-independent):IAA degradation IV:fructan biosynthesis:B series fagopyritols biosynthesis:cytokinins 9-N-glucoside biosynthesis:superpathway of anthocyanin biosynthesis (from cyanidin and cyanidin 3-O-glucoside):daphne…	Starch and sucrose metabolism [PATH:ko00500];Carbohydrate metabolism;Metabolism;K00700 GBE1: glgB; 1:4-alpha-glucan branching enzyme [EC:2.4.1.18]
Unigene_391	MAPK phosphatase 2	Phosphotyrosine protein phosphatases superfamily protein	Phosphotyrosine protein phosphatases superfamily protein	unnamed protein product [Vitis vinifera]	GO:0004439;phosphatidylinositol-4,5-bisphosphate 5-phosphatase activity;Molecular Function|GO:0004725;protein tyrosine phosphatase activity;Molecular Function|GO:0008138;protein tyrosine/serine/threonine phosphatase activity;Molecular Function|GO:0046855;inositol phosphate dephosphorylation;Biological Process|GO:0006470;protein dephosphorylation";Biological Process	EC-3.1.3.48 ; EC-3.1.3.16 protein-tyrosine-phosphatase;phosphoprotein phosphatase;indole-3-acetate activation II:triacylglycerol biosynthesis (Chlamydomonas):starch degradation II:ascorbate biosynthesis I (L-galactose pathway):NAD/NADH phosphorylation and dephosphorylation:3-phosphoinositide biosynthesis
Unigene_392	aminopeptidase M1	aminopeptidase M1	aminopeptidase M1	unnamed protein product [Vitis vinifera]	GO:0005829;cytosol;Cellular Component|GO:0005783;endoplasmic reticulum;Cellular Component|GO:0031090;organelle membrane;Cellular Component|GO:0005886;plasma membrane;Cellular Component|GO:0004177;aminopeptidase activity;Molecular Function|GO:0008237;metallopeptidase activity;Molecular Function|GO:0010013;N-1-naphthylphthalamic acid binding;Molecular Function|GO:0008270;zinc ion binding;Molecular …	EC-3.4.11.7 glutamyl aminopeptidase;|EC-3.4.11.7 glutamyl aminopeptidase;EC-3.4.11.7 glutamyl aminopeptidase
Unigene_393	NA	NAD-dependent malic enzyme 1	NAD-dependent malic enzyme 1	predicted protein [Populus trichocarpa]	GO:0005759;mitochondrial matrix;Cellular Component|GO:0004471;malate dehydrogenase (decarboxylating) (NAD+) activity;Molecular Function|GO:0046872;metal ion binding;Molecular Function|GO:0051287;NAD binding;Molecular Function|GO:0006108;malate metabolic process;Biological Process	EC-1.1.1.39 malate dehydrogenase;homoserine biosynthesis:detoxification of reactive carbonyls in chloroplasts:TCA cycle variation V (plant):sorgoleone biosynthesis:glucosinolate biosynthesis from phenylalanine:IAA biosynthesis VII:phaseic acid biosynthesis:C4 photosynthetic carbon assimilation cycle, PEPCK type:homomethionine biosynthesis:t-anethole biosynthesis:methylglyoxal degradation III:D-th…	Carbon metabolism [PATH:ko01200];Overview;Metabolism;K00028 E1.1.1.39; malate dehydrogenase (decarboxylating) [EC:1.1.1.39]|Pyruvate metabolism [PATH:ko00620];Carbohydrate metabolism;Metabolism;K00028 E1.1.1.39; malate dehydrogenase (decarboxylating) [EC:1.1.1.39]|Carbon fixation in photosynthetic organisms [PATH:ko00710];Energy metabolism;Metabolism;K00028 E1.1.1.39; malate dehydrogenase (decarb…
Unigene_394	uridine kinase-like 4	P-loop containing nucleoside triphosphate hydrolases superfamily protein	P-loop containing nucleoside triphosphate hydrolases superfamily protein	PREDICTED: D-glycerate 3-kinase, chloroplastic [Vitis vinifera]"	GO:0009507;chloroplast;Cellular Component|GO:0009941;chloroplast envelope;Cellular Component|GO:0009570;chloroplast stroma;Cellular Component|GO:0005524;ATP binding;Molecular Function|GO:0008887;glycerate kinase activity;Molecular Function|GO:0009854;oxidative photosynthetic carbon pathway;Biological Process|GO:0009853;photorespiration;Biological Process	EC-2.7.1.31 glycerate kinase;lipid-dependent phytate biosynthesis II (via Ins(1,3,4)P3):pyridoxal 5'-phosphate salvage pathway:lipid-dependent phytate biosynthesis I (via Ins(1,4,5)P3):photorespiration:farnesylcysteine salvage pathway:salvage pathways of pyrimidine ribonucleotides:photorespiration (Chlamydomonas-specific):phytol salvage pathway	Carbon metabolism [PATH:ko01200];Overview;Metabolism;K15918 GLYK; D-glycerate 3-kinase [EC:2.7.1.31]|Glyoxylate and dicarboxylate metabolism [PATH:ko00630];Carbohydrate metabolism;Metabolism;K15918 GLYK; D-glycerate 3-kinase [EC:2.7.1.31]|Glycerolipid metabolism [PATH:ko00561];Lipid metabolism;Metabolism;K15918 GLYK; D-glycerate 3-kinase [EC:2.7.1.31]|Glycine: serine and threonine metabolism [PAT…
Unigene_395	NA	potassium channel beta subunit 1	potassium channel beta subunit 1	PREDICTED: probable voltage-gated potassium channel subunit beta [Vitis vinifera]	GO:0016020;membrane;Cellular Component|GO:0005886;plasma membrane;Cellular Component|GO:0009506;plasmodesma;Cellular Component|GO:0005244;voltage-gated ion channel activity;Molecular Function|GO:0006813;potassium ion transport;Biological Process	EC-1.1.1.91 aryl-alcohol dehydrogenase;detoxification of reactive carbonyls in chloroplasts:sorgoleone biosynthesis:glucosinolate biosynthesis from phenylalanine:IAA biosynthesis VII:phaseic acid biosynthesis:homomethionine biosynthesis:t-anethole biosynthesis:methylglyoxal degradation III:D-threo-isocitrate + NADP+ <--> 2-oxoglutarate + CO2 + NADPH:D-threo-isocitrate + NADP+ -> 2-oxoglutarate + …
Unigene_396	ARM repeat superfamily protein	signal peptide peptidase	signal peptide peptidase	PREDICTED: actin-related protein 4-like [Vitis vinifera]	GO:0005783;endoplasmic reticulum;Cellular Component|GO:0005789;endoplasmic reticulum membrane;Cellular Component|GO:0016021;integral component of membrane;Cellular Component|GO:0004190;aspartic-type endopeptidase activity;Molecular Function|GO:0009555;pollen development;Biological Process|GO:0009846;pollen germination;Biological Process|GO:0080008;Cul4-RING E3 ubiquitin ligase complex;Cellular Co…	EC-2.7.11.25 mitogen-activated protein kinase kinase kinase;lipid-dependent phytate biosynthesis II (via Ins(1,3,4)P3):pyridoxal 5'-phosphate salvage pathway:lipid-dependent phytate biosynthesis I (via Ins(1,4,5)P3):farnesylcysteine salvage pathway:salvage pathways of pyrimidine ribonucleotides:phytol salvage pathway	RNA transport [PATH:ko03013];Translation;Genetic Information Processing;K03246 EIF3I; translation initiation factor 3 subunit I
Unigene_397	H(+)-ATPase 11	H(+)-ATPase 11	H(+)-ATPase 11	unnamed protein product [Vitis vinifera]"	GO:0016021;integral component of membrane;Cellular Component|GO:0016020;membrane;Cellular Component|GO:0005886;plasma membrane;Cellular Component|GO:0005524;ATP binding;Molecular Function|GO:0008553;hydrogen-exporting ATPase activity, phosphorylative mechanism;Molecular Function|GO:0046872;metal ion binding;Molecular Function|GO:0006754;ATP biosynthetic process";Biological Process	EC-3.6.3.6 H+-exporting ATPase;copper transport I:calmodulin regulated calcium transport	Oxidative phosphorylation [PATH:ko00190];Energy metabolism;Metabolism;K01535 PMA1: PMA2; H+-transporting ATPase [EC:3.6.3.6]
Unigene_398	calcium ATPase 2	autoinhibited Ca(2+)-ATPase, isoform 4	calcium ATPase 2	PREDICTED: calcium-transporting ATPase 2, plasma membrane-type isoform 1 [Vitis vinifera]"	GO:0009706;chloroplast inner membrane;Cellular Component|GO:0005783;endoplasmic reticulum;Cellular Component|GO:0016021;integral component of membrane;Cellular Component|GO:0005886;plasma membrane;Cellular Component|GO:0005524;ATP binding;Molecular Function|GO:0005262;calcium channel activity;Molecular Function|GO:0005388;calcium-transporting ATPase activity;Molecular Function|GO:0046872;metal io…	EC-3.6.3.8 Ca2-transporting ATPase;copper transport I:calmodulin regulated calcium transport:|EC-3.6.3.8 Ca2-transporting ATPase;EC-3.6.3.8 Ca2-transporting ATPase;copper transport I:calmodulin regulated calcium transport:|EC-3.6.3.8 Ca2-transporting ATPase;EC-3.6.3.8 Ca2-transporting ATPase;EC-2.7.11.24 mitogen-activated protein kinase;copper transport I:calmodulin regulated calcium transport:li…	MAPK signaling pathway - plant [PATH:ko04016];Signal transduction;Environmental Information Processing;K20535 MPK1_2; mitogen-activated protein kinase 1/2 [EC:2.7.11.24]
Unigene_399	aldehyde dehydrogenase 7B4	aldehyde dehydrogenase 7B4	aldehyde dehydrogenase 7B4	PREDICTED: LOW QUALITY PROTEIN: aldehyde dehydrogenase family 7 member A1-like [Brachypodium distachyon]	GO:0004029;aldehyde dehydrogenase (NAD) activity;Molecular Function|GO:0006081;cellular aldehyde metabolic process;Biological Process	EC-1.2.1.3 aldehyde dehydrogenase;cuticular wax biosynthesis:isoleucine degradation I:TCA cycle variation V (plant):sorgoleone biosynthesis:glucosinolate biosynthesis from phenylalanine:bixin biosynthesis:lysine degradation II:ethanol degradation IV:ethanol degradation II:sesamin biosynthesis:glutamate degradation IV:aerobic respiration (alternative oxidase pathway):ferulate and sinapate biosynth…	Biosynthesis of amino acids [PATH:ko01230];Overview;Metabolism;K14085 ALDH7A1; aldehyde dehydrogenase family 7 member A1 [EC:1.2.1.31 1.2.1.8 1.2.1.3]|Glycolysis / Gluconeogenesis [PATH:ko00010];Carbohydrate metabolism;Metabolism;K14085 ALDH7A1; aldehyde dehydrogenase family 7 member A1 [EC:1.2.1.31 1.2.1.8 1.2.1.3]|Ascorbate and aldarate metabolism [PATH:ko00053];Carbohydrate metabolism;Metaboli…
Unigene_400	DC1 domain-containing protein	DC1 domain-containing protein	DC1 domain-containing protein	hypothetical protein VITISV_008818 [Vitis vinifera]	GO:0005829;cytosol;Cellular Component|GO:0047134;protein-disulfide reductase activity;Molecular Function|GO:0045454;cell redox homeostasis;Biological Process|GO:0009860;pollen tube growth;Biological Process|GO:0010183;pollen tube guidance;Biological Process|GO:0080092;regulation of pollen tube growth;Biological Process|GO:0046686;response to cadmium ion;Biological Process	EC-1.8.1.8 protein-disulfide reductase;sorgoleone biosynthesis:glucosinolate biosynthesis from phenylalanine:sesamin biosynthesis:aerobic respiration (alternative oxidase pathway):salicin biosynthesis
Unigene_401	BEL1-like homeodomain 7	BEL1-like homeodomain 6	BEL1-like homeodomain 6	bel1 homeotic protein, putative [Ricinus communis]"	GO:0005634;nucleus;Cellular Component|GO:0003677;DNA binding;Molecular Function|GO:0003700;sequence-specific DNA binding transcription factor activity;Molecular Function|GO:0006351;transcription, DNA-templated";Biological Process	NA
Unigene_402	ATP-binding cassette 14	ABC-2 type transporter family protein	ATP-binding cassette 14	unnamed protein product [Vitis vinifera]	GO:0016021;integral component of membrane;Cellular Component|GO:0005524;ATP binding;Molecular Function|GO:0016887;ATPase activity;Molecular Function|GO:0006810;transport;Biological Process	EC-3.6.3.19 maltose-transporting ATPase;copper transport I:calmodulin regulated calcium transport
Unigene_403	phosphate transporter 3;1	phosphate transporter 3;1	phosphate transporter 3;1	PREDICTED: phosphate carrier protein, mitochondrial [Vitis vinifera]"	GO:0005618;cell wall;Cellular Component|GO:0009507;chloroplast;Cellular Component|GO:0016021;integral component of membrane;Cellular Component|GO:0016020;membrane;Cellular Component|GO:0005743;mitochondrial inner membrane;Cellular Component|GO:0005739;mitochondrion;Cellular Component|GO:0005774;vacuolar membrane;Cellular Component|GO:0009651;response to salt stress;Biological Process|GO:0006810;t…	NA
Unigene_404	RING/U-box superfamily protein	HSP20-like chaperones superfamily protein	HSP20-like chaperones superfamily protein	unnamed protein product [Vitis vinifera]	GO:0000785;chromatin;Cellular Component|GO:0005829;cytosol;Cellular Component|GO:0005634;nucleus;Cellular Component|GO:0003682;chromatin binding;Molecular Function|GO:0005085;guanyl-nucleotide exchange factor activity;Molecular Function|GO:0009881;photoreceptor activity;Molecular Function|GO:0042803;protein homodimerization activity;Molecular Function|GO:0009649;entrainment of circadian clock;Bio…	EC-2.7.11.1 non-specific serine/threonine protein kinase;lipid-dependent phytate biosynthesis II (via Ins(1,3,4)P3):pyridoxal 5'-phosphate salvage pathway:lipid-dependent phytate biosynthesis I (via Ins(1,4,5)P3):farnesylcysteine salvage pathway:salvage pathways of pyrimidine ribonucleotides:phytol salvage pathway
Unigene_405	ARM repeat superfamily protein	ARM repeat superfamily protein	ARM repeat superfamily protein	unnamed protein product [Vitis vinifera]	GO:0030154;cell differentiation;Biological Process|GO:0007399;nervous system development;Biological Process	NA
Unigene_406	centrin 2	NA	calcium-dependent protein kinase 30	unnamed protein product [Vitis vinifera]	GO:0016020;membrane;Cellular Component|GO:0005524;ATP binding;Molecular Function|GO:0005509;calcium ion binding;Molecular Function|GO:0004672;protein kinase activity;Molecular Function|GO:0004674;protein serine/threonine kinase activity;Molecular Function|GO:0009738;abscisic acid-activated signaling pathway;Biological Process|GO:0046777;protein autophosphorylation;Biological Process|GO:0005737;cy…	EC-3.1.3.5 5'-nucleotidase;indole-3-acetate activation II:starch degradation II:adenosine nucleotides degradation I:ascorbate biosynthesis I (L-galactose pathway):pyrimidine salvage pathway:urate biosynthesis/inosine 5'-phosphate degradation:guanosine nucleotides degradation I:pyridine nucleotide cycling (plants):NAD/NADH phosphorylation and dephosphorylation:3-phosphoinositide biosynthesis:adeno…
Unigene_407	Coatomer, beta' subunit	homolog of yeast autophagy 18 (ATG18) G	homolog of yeast autophagy 18 (ATG18) H	predicted protein [Hordeum vulgare subsp. vulgare]	GO:0034045;pre-autophagosomal structure membrane;Cellular Component|GO:0005774;vacuolar membrane;Cellular Component|GO:0006914;autophagy;Biological Process|GO:0015031;protein transport;Biological Process|GO:0042594;response to starvation;Biological Process|GO:0009506;plasmodesma;Cellular Component|GO:0005516;calmodulin binding;Molecular Function|GO:0004843;ubiquitin-specific protease activity;Mol…	EC-3.1.2.15 ubiquitin thiolesterase;indole-3-acetate activation II:chlorogenic acid biosynthesis I:IAA biosynthesis VII:phenylpropanoid biosynthesis:salicylate biosynthesis II:phaselate biosynthesis:docosahexanoate biosynthesis I
Unigene_408	RING finger protein	UDP-glucosyl transferase 85A2	UDP-glucosyl transferase 85A2	PREDICTED: UDP-glycosyltransferase 85A2 [Vitis vinifera]	GO:0035251;UDP-glucosyltransferase activity;Molecular Function	EC-2.4.1.85 cyanohydrin beta -glucosyltransferase;IAA conjugate biosynthesis II:kaempferol glucoside biosynthesis (Arabidopsis):ajugose biosynthesis II (galactinol-independent):IAA degradation IV:fructan biosynthesis:B series fagopyritols biosynthesis:cytokinins 9-N-glucoside biosynthesis:superpathway of anthocyanin biosynthesis (from cyanidin and cyanidin 3-O-glucoside):daphnetin modification:sa…
Unigene_409	nucleotidyltransferases	PAP/OAS1 substrate-binding domain superfamily	PAP/OAS1 substrate-binding domain superfamily	PREDICTED: uncharacterized protein LOC100258499 [Vitis vinifera]	NA	EC-2.7.7.19 polynucleotide adenylyltransferase;phosphatidylcholine biosynthesis IV:NAD biosynthesis III	NA
Unigene_410	sugar transporter 2	Major facilitator superfamily protein	Major facilitator superfamily protein	putative ERD6-like transporter [Vitis vinifera]	GO:0005794;Golgi apparatus;Cellular Component|GO:0016021;integral component of membrane;Cellular Component|GO:0009705;plant-type vacuole membrane;Cellular Component|GO:0005774;vacuolar membrane;Cellular Component|GO:0022891;substrate-specific transmembrane transporter activity;Molecular Function|GO:0008643;carbohydrate transport;Biological Process|GO:0042593;glucose homeostasis;Biological Process…	NA
Unigene_411	NA	NA	NA	conserved hypothetical protein [Ricinus communis]	NA	NA	NA
Unigene_412	presequence protease 1	presequence protease 2	presequence protease 1	PREDICTED: presequence protease 2, chloroplastic/mitochondrial-like [Vitis vinifera]"	GO:0009507;chloroplast;Cellular Component|GO:0009570;chloroplast stroma;Cellular Component|GO:0005759;mitochondrial matrix;Cellular Component|GO:0005739;mitochondrion;Cellular Component|GO:0046872;metal ion binding;Molecular Function|GO:0008237;metallopeptidase activity;Molecular Function|GO:0016485;protein processing;Biological Process	NA
Unigene_413	acyl-CoA binding protein 2	acyl-CoA-binding protein 6	acyl-CoA-binding protein 6	predicted protein [Populus trichocarpa]	GO:0000062;fatty-acyl-CoA binding;Molecular Function|GO:0008289;lipid binding;Molecular Function|GO:0006810;transport;Biological Process	EC-5.3.3.8 dodecenoyl-CoA Delta -isomerase;unsaturated, even numbered fatty acid beta-oxidation:fatty acid beta-oxidation III (unsaturated, odd number):esculetin biosynthesis:fatty acid beta-oxidation V (unsaturated, odd number, di-isomerase-dependent)	PPAR signaling pathway [PATH:ko03320];Endocrine system;Organismal Systems;K08762 DBI: ACBP; diazepam-binding inhibitor (GABA receptor modulator: acyl-CoA-binding protein)
Unigene_414	pirin	aspartic proteinase A1	aspartic proteinase A1	aspartic proteinase [Theobroma cacao]	GO:0005829;cytosol;Cellular Component|GO:0009506;plasmodesma;Cellular Component|GO:0005773;vacuole;Cellular Component|GO:0004190;aspartic-type endopeptidase activity;Molecular Function|GO:0004175;endopeptidase activity;Molecular Function|GO:0006629;lipid metabolic process;Biological Process|GO:0006508;proteolysis;Biological Process|GO:0009735;response to cytokinin;Biological Process|GO:0009651;re…	EC-3.4.23.40 phytepsin
Unigene_415	NA	NA	NA	NA	NA	NA	NA
Unigene_416	ABC transporter family protein	non-intrinsic ABC protein 12	ABC transporter family protein	PREDICTED: ABC transporter G family member 28-like [Vitis vinifera]	GO:0016021;integral component of membrane;Cellular Component|GO:0005524;ATP binding;Molecular Function|GO:0016887;ATPase activity;Molecular Function|GO:0006810;transport;Biological Process	EC-3.6.3.25 sulfate-transporting ATPase;copper transport I:calmodulin regulated calcium transport
Unigene_417	tubulin beta 8	beta-6 tubulin	tubulin beta 8	tubulin beta chain, putative [Ricinus communis]"	GO:0005737;cytoplasm;Cellular Component|GO:0005874;microtubule;Cellular Component|GO:0005525;GTP binding;Molecular Function|GO:0003924;GTPase activity;Molecular Function|GO:0005200;structural constituent of cytoskeleton;Molecular Function|GO:0007017;microtubule-based process;Biological Process|GO:0051258;protein polymerization;Biological Process	NA	Phagosome [PATH:ko04145];Transport and catabolism;Cellular Processes;K07375 TUBB; tubulin beta|Gap junction [PATH:ko04540];Cellular community - eukaryotes;Cellular Processes;K07375 TUBB; tubulin beta|Pathogenic Escherichia coli infection [PATH:ko05130];Infectious diseases;Human Diseases;K07375 TUBB; tubulin beta
Unigene_418	VQ motif-containing protein	alpha/beta-Hydrolases superfamily protein	alpha/beta-Hydrolases superfamily protein	PREDICTED: uncharacterized protein LOC100260374 [Vitis vinifera]	NA	NA	NA
Unigene_419	alkenal reductase	Zinc-binding dehydrogenase family protein	alkenal reductase	hypothetical protein VITISV_043825 [Vitis vinifera]	GO:0047655;allyl-alcohol dehydrogenase activity;Molecular Function|GO:0008270;zinc ion binding;Molecular Function	EC-1.3.1.81 pulegone reductase;detoxification of reactive carbonyls in chloroplasts:sorgoleone biosynthesis:coumestrol biosynthesis:glucosinolate biosynthesis from phenylalanine:chlorophyll a biosynthesis II:IAA biosynthesis VII:arachidonate biosynthesis:vestitol and sativan biosynthesis:sesamin biosynthesis:2,3-cis-flavanols biosynthesis:phytyl diphosphate biosynthesis:aerobic respiration (alter…
Unigene_420	ACC synthase 1	Pyridoxal phosphate (PLP)-dependent transferases superfamily protein	Pyridoxal phosphate (PLP)-dependent transferases superfamily protein	unnamed protein product [Vitis vinifera]	GO:0005618;cell wall;Cellular Component|GO:0005737;cytoplasm;Cellular Component|GO:0030170;pyridoxal phosphate binding;Molecular Function|GO:0009016;succinyldiaminopimelate transaminase activity;Molecular Function|GO:0009089;lysine biosynthetic process via diaminopimelate;Biological Process	EC-2.6.1.7 ; EC-4.4.1.13 kynurenine-oxoglutarate transaminase;cysteine-S-conjugate beta -lyase;indole-3-acetate biosynthesis II:glucosinolate biosynthesis from trihomomethionine:homomethionine biosynthesis:glucosinolate biosynthesis from dihomomethionine:4-aminobutyrate degradation IV:glutamate degradation IV:L-cysteine degradation I:glucosinolate biosynthesis from tetrahomomethionine:glucosinola…
Unigene_421	NA	NADH-ubiquinone oxidoreductase 20 kDa subunit, mitochondrial	NADH-ubiquinone oxidoreductase 20 kDa subunit, mitochondrial	NADH ubiquinone oxidoreductase PSST subunit [Lupinus luteus]	GO:0005739;mitochondrion;Cellular Component|GO:0070469;respiratory chain;Cellular Component|GO:0051539;4 iron, 4 sulfur cluster binding;Molecular Function|GO:0046872;metal ion binding;Molecular Function|GO:0008137;NADH dehydrogenase (ubiquinone) activity;Molecular Function|GO:0048038;quinone binding";Molecular Function	EC-1.6.5.3 ; EC-1.6.99.3 NADH:ubiquinone reductase ;NADH dehydrogenase;sorgoleone biosynthesis:glucosinolate biosynthesis from phenylalanine:NAD/NADH phosphorylation and dephosphorylation:sesamin biosynthesis:aerobic respiration (cytochrome c):aerobic respiration (alternative oxidase pathway):salicin biosynthesis:ascorbate glutathione cycle	Oxidative phosphorylation [PATH:ko00190];Energy metabolism;Metabolism;K03940 NDUFS7; NADH dehydrogenase (ubiquinone) Fe-S protein 7 [EC:1.6.5.3 1.6.99.3]|Retrograde endocannabinoid signaling [PATH:ko04723];Nervous system;Organismal Systems;K03940 NDUFS7; NADH dehydrogenase (ubiquinone) Fe-S protein 7 [EC:1.6.5.3 1.6.99.3]|Alzheimer's disease [PATH:ko05010];Neurodegenerative diseases;Human Disease…
Unigene_422	neurofilament protein-related	NADH-ubiquinone dehydrogenase, mitochondrial, putative	NADH-ubiquinone dehydrogenase, mitochondrial, putative	PREDICTED: NADH dehydrogenase [ubiquinone] iron-sulfur protein 1, mitochondrial [Vitis vinifera]"	GO:0009507;chloroplast;Cellular Component|GO:0005747;mitochondrial respiratory chain complex I;Cellular Component|GO:0051537;2 iron, 2 sulfur cluster binding;Molecular Function|GO:0051539;4 iron, 4 sulfur cluster binding;Molecular Function|GO:0009055;electron carrier activity;Molecular Function|GO:0046872;metal ion binding;Molecular Function|GO:0008137;NADH dehydrogenase (ubiquinone) activity;Mol…	EC-1.6.5.3 ; EC-1.6.99.3 NADH:ubiquinone reductase ;NADH dehydrogenase;sorgoleone biosynthesis:glucosinolate biosynthesis from phenylalanine:NAD/NADH phosphorylation and dephosphorylation:sesamin biosynthesis:aerobic respiration (cytochrome c):aerobic respiration (alternative oxidase pathway):salicin biosynthesis:ascorbate glutathione cycle	Oxidative phosphorylation [PATH:ko00190];Energy metabolism;Metabolism;K03934 NDUFS1; NADH dehydrogenase (ubiquinone) Fe-S protein 1 [EC:1.6.5.3 1.6.99.3]|Retrograde endocannabinoid signaling [PATH:ko04723];Nervous system;Organismal Systems;K03934 NDUFS1; NADH dehydrogenase (ubiquinone) Fe-S protein 1 [EC:1.6.5.3 1.6.99.3]|Alzheimer's disease [PATH:ko05010];Neurodegenerative diseases;Human Disease…
Unigene_423	NSP-interacting kinase 2	somatic embryogenesis receptor-like kinase 1	somatic embryogenesis receptor-like kinase 2	unnamed protein product [Vitis vinifera]	GO:0003677;DNA binding;Molecular Function|GO:0046872;metal ion binding;Molecular Function|GO:0004518;nuclease activity;Molecular Function|GO:0000166;nucleotide binding;Molecular Function|GO:0003723;RNA binding;Molecular Function|GO:0005829;cytosol;Cellular Component|GO:0005789;endoplasmic reticulum membrane;Cellular Component|GO:0016021;integral component of membrane;Cellular Component|GO:0005886…	EC-2.7.11.1 non-specific serine/threonine protein kinase;lipid-dependent phytate biosynthesis II (via Ins(1,3,4)P3):pyridoxal 5'-phosphate salvage pathway:lipid-dependent phytate biosynthesis I (via Ins(1,4,5)P3):farnesylcysteine salvage pathway:salvage pathways of pyrimidine ribonucleotides:phytol salvage pathway
Unigene_424	ABC transporter family protein	ABC transporter family protein	ABC transporter family protein	ABC transporter family protein [Populus trichocarpa]	GO:0005886;plasma membrane;Cellular Component|GO:0005524;ATP binding;Molecular Function|GO:0016887;ATPase activity;Molecular Function|GO:0005215;transporter activity;Molecular Function	EC-3.6.3.25 sulfate-transporting ATPase;copper transport I:calmodulin regulated calcium transport
Unigene_425	demeter-like 1	BAH domain ;TFIIS helical bundle-like domain	BAH domain ;TFIIS helical bundle-like domain	PREDICTED: uncharacterized protein LOC100248456 [Vitis vinifera]	GO:0005634;nucleus;Cellular Component|GO:0003677;DNA binding;Molecular Function|GO:0046872;metal ion binding;Molecular Function|GO:0004864;protein phosphatase inhibitor activity;Molecular Function|GO:0006351;transcription, DNA-templated";Biological Process	NA
Unigene_426	aspartate aminotransferase 4	aspartate aminotransferase 3	aspartate aminotransferase 3	PREDICTED: aspartate aminotransferase, chloroplastic [Vitis vinifera]"	GO:0005737;cytoplasm;Cellular Component|GO:0004069;L-aspartate:2-oxoglutarate aminotransferase activity;Molecular Function|GO:0080130;L-phenylalanine:2-oxoglutarate aminotransferase activity;Molecular Function|GO:0030170;pyridoxal phosphate binding;Molecular Function|GO:0006103;2-oxoglutarate metabolic process;Biological Process|GO:0006522;alanine metabolic process;Biological Process|GO:0006531;a…	EC-2.6.1.1 aspartate transaminase;indole-3-acetate biosynthesis II:glucosinolate biosynthesis from trihomomethionine:C4 photosynthetic carbon assimilation cycle, PEPCK type:homomethionine biosynthesis:glucosinolate biosynthesis from dihomomethionine:4-aminobutyrate degradation IV:aspartate degradation I:glutamate degradation II:glutamate degradation IV:L-cysteine degradation I:glucosinolate biosy…	Carbon metabolism [PATH:ko01200];Overview;Metabolism;K14454 GOT1; aspartate aminotransferase: cytoplasmic [EC:2.6.1.1]|2-Oxocarboxylic acid metabolism [PATH:ko01210];Overview;Metabolism;K14454 GOT1; aspartate aminotransferase: cytoplasmic [EC:2.6.1.1]|Biosynthesis of amino acids [PATH:ko01230];Overview;Metabolism;K14454 GOT1; aspartate aminotransferase: cytoplasmic [EC:2.6.1.1]|Carbon fixation in…
Unigene_427	glutathione peroxidase 3	glutathione peroxidase 1	glutathione peroxidase 7	glutathione peroxidase [Zantedeschia aethiopica]	GO:0009507;chloroplast;Cellular Component|GO:0004602;glutathione peroxidase activity;Molecular Function|GO:0080167;response to karrikin;Biological Process|GO:0006979;response to oxidative stress;Biological Process	EC-1.11.1.12 phospholipid-hydroperoxide glutathione peroxidase;sorgoleone biosynthesis:glucosinolate biosynthesis from phenylalanine:IAA biosynthesis VII:glutathione redox reactions I:sesamin biosynthesis:aerobic respiration (alternative oxidase pathway):salicin biosynthesis:cutin biosynthesis	Arachidonic acid metabolism [PATH:ko00590];Lipid metabolism;Metabolism;K00432 gpx; glutathione peroxidase [EC:1.11.1.9]|Glutathione metabolism [PATH:ko00480];Metabolism of other amino acids;Metabolism;K00432 gpx; glutathione peroxidase [EC:1.11.1.9]|Thyroid hormone synthesis [PATH:ko04918];Endocrine system;Organismal Systems;K00432 gpx; glutathione peroxidase [EC:1.11.1.9]
Unigene_428	ubiquitin-protein ligase 1	ubiquitin-protein ligase 2	ubiquitin-protein ligase 1	PREDICTED: E3 ubiquitin-protein ligase UPL1-like [Vitis vinifera]	GO:0016874;ligase activity;Molecular Function|GO:0004842;ubiquitin-protein transferase activity;Molecular Function	NA	Ubiquitin mediated proteolysis [PATH:ko04120];Folding: sorting and degradation;Genetic Information Processing;K10592 HUWE1: MULE: ARF-BP1; E3 ubiquitin-protein ligase HUWE1 [EC:2.3.2.26]
Unigene_429	Thioredoxin superfamily protein	2-cysteine peroxiredoxin B	2-cysteine peroxiredoxin B	peroxiredoxins, prx-1, prx-2, prx-3, putative [Ricinus communis]"	GO:0048046;apoplast;Cellular Component|GO:0009507;chloroplast;Cellular Component|GO:0009941;chloroplast envelope;Cellular Component|GO:0009570;chloroplast stroma;Cellular Component|GO:0010319;stromule;Cellular Component|GO:0009579;thylakoid;Cellular Component|GO:0004601;peroxidase activity;Molecular Function|GO:0051920;peroxiredoxin activity;Molecular Function|GO:0042742;defense response to bacte…	EC-1.11.1.15 peroxiredoxin;sorgoleone biosynthesis:glucosinolate biosynthesis from phenylalanine:IAA biosynthesis VII:sesamin biosynthesis:aerobic respiration (alternative oxidase pathway):salicin biosynthesis:cutin biosynthesis	Apoptosis - fly [PATH:ko04214];Cell growth and death;Cellular Processes;K03386 PRDX2_4: ahpC; peroxiredoxin (alkyl hydroperoxide reductase subunit C) [EC:1.11.1.15]
Unigene_430	uridine-ribohydrolase 1	uridine-ribohydrolase 1	uridine-ribohydrolase 1	Inosine-uridine preferring ribonucleoside hydrolase [Medicago truncatula]	GO:0005829;cytosol;Cellular Component|GO:0047622;adenosine nucleosidase activity;Molecular Function|GO:0047724;inosine nucleosidase activity;Molecular Function|GO:0045437;uridine nucleosidase activity;Molecular Function|GO:0072585;xanthosine nucleotidase activity;Molecular Function|GO:0006152;purine nucleoside catabolic process;Biological Process|GO:0006218;uridine catabolic process;Biological Pr…	EC-3.2.2.8 ribosylpyrimidine nucleosidase;trans-zeatin biosynthesis:pyridine nucleotide cycling (plants)	Pyrimidine metabolism [PATH:ko00240];Nucleotide metabolism;Metabolism;K01240 URH1; uridine nucleosidase [EC:3.2.2.3]|Nicotinate and nicotinamide metabolism [PATH:ko00760];Metabolism of cofactors and vitamins;Metabolism;K01240 URH1; uridine nucleosidase [EC:3.2.2.3]
Unigene_431	Ulp1 protease family protein	trehalose-phosphatase/synthase 7	trehalose-phosphatase/synthase 7	trehalose-6-phosphate synthase, putative [Ricinus communis]"	GO:0005829;cytosol;Cellular Component|GO:0016757;transferase activity, transferring glycosyl groups;Molecular Function|GO:0005992;trehalose biosynthetic process";Biological Process	EC-2.4.1.15 alpha , alpha -trehalose-phosphate synthase;IAA conjugate biosynthesis II:starch degradation I:kaempferol glucoside biosynthesis (Arabidopsis):ajugose biosynthesis II (galactinol-independent):IAA degradation IV:fructan biosynthesis:B series fagopyritols biosynthesis:cytokinins 9-N-glucoside biosynthesis:superpathway of anthocyanin biosynthesis (from cyanidin and cyanidin 3-O-glucoside…	Starch and sucrose metabolism [PATH:ko00500];Carbohydrate metabolism;Metabolism;K16055 TPS; trehalose 6-phosphate synthase/phosphatase [EC:2.4.1.15 3.1.3.12]
Unigene_432	cytochrome p450 71b5	cytochrome P450, family 81, subfamily D, polypeptide 3	cytochrome P450, family 81, subfamily D, polypeptide 5	PREDICTED: isoflavone 2'-hydroxylase-like [Vitis vinifera]	GO:0016021;integral component of membrane;Cellular Component|GO:0020037;heme binding;Molecular Function|GO:0005506;iron ion binding;Molecular Function|GO:0004497;monooxygenase activity;Molecular Function|GO:0016705;oxidoreductase activity, acting on paired donors, with incorporation or reduction of molecular oxygen";Molecular Function	EC-1.14.13.89 isoflavone 2'-hydroxylase;indole-3-acetate biosynthesis II:glucosinolate biosynthesis from trihomomethionine:soybean saponin I biosynthesis:sorgoleone biosynthesis:coumestrol biosynthesis:glucosinolate biosynthesis from phenylalanine:IAA biosynthesis VII:betulinate biosynthesis:spermidine hydroxycinnamic acid conjugates biosynthesis:phenylpropanoid biosynthesis:linamarin biosynthesi…	Limonene and pinene degradation [PATH:ko00903];Metabolism of terpenoids and polyketides;Metabolism;K00517 E1.14.-.-; [EC:1.14.-.-]|Stilbenoid: diarylheptanoid and gingerol biosynthesis [PATH:ko00945];Biosynthesis of other secondary metabolites;Metabolism;K00517 E1.14.-.-; [EC:1.14.-.-]|Aminobenzoate degradation [PATH:ko00627];Xenobiotics biodegradation and metabolism;Metabolism;K00517 E1.14.-.-; …
Unigene_433	EamA-like transporter family	Uncharacterised protein family (UPF0041)	Uncharacterised protein family (UPF0041)	predicted protein [Populus trichocarpa]	GO:0005743;mitochondrial inner membrane;Cellular Component|GO:0005739;mitochondrion;Cellular Component|GO:0006850;mitochondrial pyruvate transport;Biological Process	NA
Unigene_434	isoprenoid F	isoprenoid F	isoprenoid F	2-C-methyl-D-erythritol 2,4-cyclodiphosphate synthase [Mitragyna speciosa]"	GO:0009507;chloroplast;Cellular Component|GO:0009570;chloroplast stroma;Cellular Component|GO:0008685;2-C-methyl-D-erythritol 2,4-cyclodiphosphate synthase activity;Molecular Function|GO:0046872;metal ion binding;Molecular Function|GO:0016117;carotenoid biosynthetic process;Biological Process|GO:0015995;chlorophyll biosynthetic process;Biological Process|GO:0019288;isopentenyl diphosphate biosynt…	EC-4.6.1.12 2-<i>C-</i>methyl-D-erythritol 2,4-cyclodiphosphate synthase;methylerythritol phosphate pathway	Terpenoid backbone biosynthesis [PATH:ko00900];Metabolism of terpenoids and polyketides;Metabolism;K01770 ispF; 2-C-methyl-D-erythritol 2:4-cyclodiphosphate synthase [EC:4.6.1.12]
Unigene_435	glucosyltransferase-related	UDP-Glycosyltransferase superfamily protein	UDP-Glycosyltransferase superfamily protein	hypothetical protein VITISV_015059 [Vitis vinifera]	GO:0005829;cytosol;Cellular Component|GO:0016758;transferase activity, transferring hexosyl groups";Molecular Function	EC-2.4.1.115 anthocyanidin 3-O-glucosyltransferase;IAA conjugate biosynthesis II:starch degradation I:kaempferol glucoside biosynthesis (Arabidopsis):ajugose biosynthesis II (galactinol-independent):IAA degradation IV:fructan biosynthesis:B series fagopyritols biosynthesis:cytokinins 9-N-glucoside biosynthesis:superpathway of anthocyanin biosynthesis (from cyanidin and cyanidin 3-O-glucoside):dap…
Unigene_436	adenylate kinase family protein	P-loop containing nucleoside triphosphate hydrolases superfamily protein	P-loop containing nucleoside triphosphate hydrolases superfamily protein	hypothetical protein OsI_09157 [Oryza sativa Indica Group]	GO:0005737;cytoplasm;Cellular Component|GO:0005634;nucleus;Cellular Component|GO:0005524;ATP binding;Molecular Function|GO:0004127;cytidylate kinase activity;Molecular Function|GO:0009041;uridylate kinase activity;Molecular Function|GO:0006221;pyrimidine nucleotide biosynthetic process;Biological Process	EC-2.7.4.3 adenylate kinase;phosphatidate metabolism, as a signaling molecule (Chlamydomonas):adenosine nucleotides de novo biosynthesis:farnesylcysteine salvage pathway:phytol salvage pathway	Pyrimidine metabolism [PATH:ko00240];Nucleotide metabolism;Metabolism;K13800 CMPK1: UMPK; UMP-CMP kinase [EC:2.7.4.- 2.7.4.14]
Unigene_437	Subtilase family protein	PA-domain containing subtilase family protein	PA-domain containing subtilase family protein	unnamed protein product [Vitis vinifera]	GO:0048046;apoplast;Cellular Component|GO:0005618;cell wall;Cellular Component|GO:0005576;extracellular region;Cellular Component|GO:0009505;plant-type cell wall;Cellular Component|GO:0004252;serine-type endopeptidase activity;Molecular Function|GO:0080001;mucilage extrusion from seed coat;Biological Process|GO:0048359;mucilage metabolic process involved in seed coat development;Biological Proces…	EC-3.4.21.25 cucumisin
Unigene_438	maturase K	Lactoylglutathione lyase / glyoxalase I family protein	Lactoylglutathione lyase / glyoxalase I family protein	predicted protein [Populus trichocarpa]	GO:0005737;cytoplasm;Cellular Component|GO:0000287;magnesium ion binding;Molecular Function|GO:0016765;transferase activity, transferring alkyl or aryl (other than methyl) groups;Molecular Function|GO:0046677;response to antibiotic";Biological Process	EC-4.4.1.5 lactoylglutathione lyase;methylglyoxal degradation I
Unigene_439	metallothionein 3	metallothionein 3	metallothionein 3	metallothionein-like protein [Metroxylon sagu]	GO:0046872;metal ion binding;Molecular Function	NA
Unigene_440	ATP-citrate lyase B-1	ATP citrate lyase subunit B 2	ATP citrate lyase subunit B 2	hypothetical protein OsJ_01435 [Oryza sativa Japonica Group]	GO:0005829;cytosol;Cellular Component|GO:0005524;ATP binding;Molecular Function|GO:0003878;ATP citrate synthase activity;Molecular Function|GO:0016829;lyase activity;Molecular Function|GO:0046872;metal ion binding;Molecular Function|GO:0004775;succinate-CoA ligase (ADP-forming) activity;Molecular Function|GO:0044262;cellular carbohydrate metabolic process;Biological Process|GO:0006629;lipid metab…	EC-2.3.3.8 ATP citrate synthase;acetyl-CoA biosynthesis III (from citrate):homomethionine biosynthesis:aliphatic glucosinolate biosynthesis, side chain elongation cycle:reductive TCA cycle I	Citrate cycle (TCA cycle) [PATH:ko00020];Carbohydrate metabolism;Metabolism;K01648 ACLY; ATP citrate (pro-S)-lyase [EC:2.3.3.8]|Carbon fixation pathways in prokaryotes [PATH:ko00720];Energy metabolism;Metabolism;K01648 ACLY; ATP citrate (pro-S)-lyase [EC:2.3.3.8]
Unigene_441	geranylgeranyl reductase	geranylgeranyl pyrophosphate synthase 1	geranylgeranyl pyrophosphate synthase 1	geranyl diphosphate synthase large subunit [Humulus lupulus]	GO:0009507;chloroplast;Cellular Component|GO:0004161;dimethylallyltranstransferase activity;Molecular Function|GO:0004311;farnesyltranstransferase activity;Molecular Function|GO:0004337;geranyltranstransferase activity;Molecular Function|GO:0046872;metal ion binding;Molecular Function|GO:0016117;carotenoid biosynthetic process;Biological Process|GO:0045337;farnesyl diphosphate biosynthetic proces…	EC-2.5.1.1 ; EC-2.5.1.10 ; EC-2.5.1.29 dimethylallyltranstransferase;2E,6E-farnesyl diphosphate synthase;geranylgeranyl diphosphate synthase;linear furanocoumarin biosynthesis:trans-zeatin biosynthesis:epoxysqualene biosynthesis:chlorophyll a biosynthesis II:nonaprenyl diphosphate biosynthesis III:phylloquinol biosynthesis:linalool biosynthesis:all-trans-farnesol biosynthesis:polyisoprenoid biosy…	Terpenoid backbone biosynthesis [PATH:ko00900];Metabolism of terpenoids and polyketides;Metabolism;K13789 GGPS; geranylgeranyl diphosphate synthase: type II [EC:2.5.1.1 2.5.1.10 2.5.1.29]
Unigene_442	MAP kinase substrate 1	DNA glycosylase superfamily protein	DNA glycosylase superfamily protein	hypothetical protein VITISV_042519 [Vitis vinifera]	GO:0004066;asparagine synthase (glutamine-hydrolyzing) activity;Molecular Function|GO:0005524;ATP binding;Molecular Function|GO:0008725;DNA-3-methyladenine glycosylase activity;Molecular Function|GO:0003922;GMP synthase (glutamine-hydrolyzing) activity;Molecular Function|GO:0008080;N-acetyltransferase activity;Molecular Function|GO:0016462;pyrophosphatase activity;Molecular Function|GO:0006529;as…	EC-3.2.2.20 DNA-3-methyladenine glycosylase I;trans-zeatin biosynthesis:adenosine nucleotides degradation I:pyridine nucleotide cycling (plants)	Base excision repair [PATH:ko03410];Replication and repair;Genetic Information Processing;K01246 tag; DNA-3-methyladenine glycosylase I [EC:3.2.2.20]
Unigene_443	FAD/NAD(P)-binding oxidoreductase	FAD/NAD(P)-binding oxidoreductase	FAD/NAD(P)-binding oxidoreductase	unnamed protein product [Vitis vinifera]	GO:0005794;Golgi apparatus;Cellular Component|GO:0005758;mitochondrial intermembrane space;Cellular Component|GO:0005739;mitochondrion;Cellular Component|GO:0009505;plant-type cell wall;Cellular Component|GO:0005507;copper ion binding;Molecular Function|GO:0004128;cytochrome-b5 reductase activity, acting on NAD(P)H;Molecular Function|GO:0009651;response to salt stress";Biological Process	EC-1.6.2.2 cytochrome-<i>b</i><small><sub>5</sub></small> reductase;sorgoleone biosynthesis:glucosinolate biosynthesis from phenylalanine:sesamin biosynthesis:aerobic respiration (alternative oxidase pathway):salicin biosynthesis	Amino sugar and nucleotide sugar metabolism [PATH:ko00520];Carbohydrate metabolism;Metabolism;K00326 E1.6.2.2; cytochrome-b5 reductase [EC:1.6.2.2]
Unigene_444	flavonol synthase 1	2-oxoglutarate (2OG) and Fe(II)-dependent oxygenase superfamily protein	2-oxoglutarate (2OG) and Fe(II)-dependent oxygenase superfamily protein	predicted protein [Populus trichocarpa]	GO:0031418;L-ascorbic acid binding;Molecular Function|GO:0050589;leucocyanidin oxygenase activity;Molecular Function|GO:0046872;metal ion binding;Molecular Function|GO:0009718;anthocyanin-containing compound biosynthetic process;Biological Process	EC-1.14.11.19 leucocyanidin oxygenase;sorgoleone biosynthesis:gibberellin inactivation I (2beta-hydroxylation):glucosinolate biosynthesis from phenylalanine:IAA biosynthesis VII:gibberellin biosynthesis III (early C-13 hydroxylation):betulinate biosynthesis:spermidine hydroxycinnamic acid conjugates biosynthesis:gibberellin inactivation III (epoxidation):ubiquinol-9 biosynthesis (eukaryotic):olea…
Unigene_445	pyrimidine 1	pyrimidine 1	pyrimidine 1	predicted protein [Populus trichocarpa]	GO:0005737;cytoplasm;Cellular Component|GO:0051539;4 iron, 4 sulfur cluster binding;Molecular Function|GO:0004152;dihydroorotate dehydrogenase activity;Molecular Function|GO:0004159;dihydrouracil dehydrogenase (NAD+) activity;Molecular Function|GO:0051536;iron-sulfur cluster binding;Molecular Function|GO:0046872;metal ion binding;Molecular Function|GO:0003954;NADH dehydrogenase activity;Molecular…	EC-1.3.1.2 dihydropyrimidine dehydrogenase;thymine degradation:detoxification of reactive carbonyls in chloroplasts:sorgoleone biosynthesis:coumestrol biosynthesis:glucosinolate biosynthesis from phenylalanine:chlorophyll a biosynthesis II:IAA biosynthesis VII:arachidonate biosynthesis:vestitol and sativan biosynthesis:sesamin biosynthesis:2,3-cis-flavanols biosynthesis:phytyl diphosphate biosynt…	Pyrimidine metabolism [PATH:ko00240];Nucleotide metabolism;Metabolism;K00207 DPYD; dihydropyrimidine dehydrogenase (NADP+) [EC:1.3.1.2]|beta-Alanine metabolism [PATH:ko00410];Metabolism of other amino acids;Metabolism;K00207 DPYD; dihydropyrimidine dehydrogenase (NADP+) [EC:1.3.1.2]|Pantothenate and CoA biosynthesis [PATH:ko00770];Metabolism of cofactors and vitamins;Metabolism;K00207 DPYD; dihyd…
Unigene_446	tolB protein-related	ubiquitin-conjugating enzyme 28	tolB protein-related	PREDICTED: uncharacterized protein LOC100264112 [Vitis vinifera]	GO:0042597;periplasmic space;Cellular Component|GO:0017038;protein import;Biological Process|GO:0016881;acid-amino acid ligase activity;Molecular Function|GO:0005524;ATP binding;Molecular Function|GO:0016567;protein ubiquitination;Biological Process	EC-6.3.2.19 ubiquitin-protein ligase;IAA conjugate biosynthesis II:IAA degradation IV:IAA degradation II:IAA degradation V:jasmonoyl-amino acid conjugates biosynthesis I:indole-3-acetyl-amide conjugate biosynthesis:jasmonoyl-amino acid conjugates biosynthesis II:phosphopantothenate biosynthesis I	Protein processing in endoplasmic reticulum [PATH:ko04141];Folding: sorting and degradation;Genetic Information Processing;K06689 UBE2D: UBC4: UBC5; ubiquitin-conjugating enzyme E2 D [EC:2.3.2.23]|Ubiquitin mediated proteolysis [PATH:ko04120];Folding: sorting and degradation;Genetic Information Processing;K06689 UBE2D: UBC4: UBC5; ubiquitin-conjugating enzyme E2 D [EC:2.3.2.23]|MAPK signaling pat…
Unigene_447	ATP synthase subunit beta	ATPase, V1 complex, subunit B protein	ATPase, V1 complex, subunit B protein	PREDICTED: V-type proton ATPase subunit B 1-like [Glycine max]	GO:0033180;proton-transporting V-type ATPase, V1 domain;Cellular Component|GO:0005524;ATP binding;Molecular Function|GO:0016820;hydrolase activity, acting on acid anhydrides, catalyzing transmembrane movement of substances;Molecular Function|GO:0015991;ATP hydrolysis coupled proton transport;Biological Process|GO:0046034;ATP metabolic process";Biological Process|GO:0005774;vacuolar membrane;Cellu…	EC-3.6.3.14 H+-transporting two-sector ATPase;copper transport I:adenosine nucleotides de novo biosynthesis:calmodulin regulated calcium transport:|EC-3.6.3.14 H+-transporting two-sector ATPase;EC-3.6.3.14 H+-transporting two-sector ATPase;copper transport I:adenosine nucleotides de novo biosynthesis:calmodulin regulated calcium transport	Oxidative phosphorylation [PATH:ko00190];Energy metabolism;Metabolism;K02147 ATPeV1B: ATP6B; V-type H+-transporting ATPase subunit B|mTOR signaling pathway [PATH:ko04150];Signal transduction;Environmental Information Processing;K02147 ATPeV1B: ATP6B; V-type H+-transporting ATPase subunit B|Phagosome [PATH:ko04145];Transport and catabolism;Cellular Processes;K02147 ATPeV1B: ATP6B; V-type H+-transp…
Unigene_448	metacaspase 4	metacaspase 5	metacaspase 5	type II metacaspase [Hevea brasiliensis]	GO:0009507;chloroplast;Cellular Component|GO:0004197;cysteine-type endopeptidase activity;Molecular Function|GO:0043068;positive regulation of programmed cell death;Biological Process	NA
Unigene_449	isocitrate dehydrogenase V	isocitrate dehydrogenase V	isocitrate dehydrogenase V	PREDICTED: isocitrate dehydrogenase [NAD] catalytic subunit 5, mitochondrial-like [Vitis vinifera]"	GO:0009507;chloroplast;Cellular Component|GO:0005739;mitochondrion;Cellular Component|GO:0005524;ATP binding;Molecular Function|GO:0004449;isocitrate dehydrogenase (NAD+) activity;Molecular Function|GO:0000287;magnesium ion binding;Molecular Function|GO:0051287;NAD binding;Molecular Function|GO:0008270;zinc ion binding;Molecular Function|GO:0006102;isocitrate metabolic process;Biological Process|…	EC-1.1.1.41 isocitrate dehydrogenase;detoxification of reactive carbonyls in chloroplasts:TCA cycle variation V (plant):sorgoleone biosynthesis:glucosinolate biosynthesis from phenylalanine:IAA biosynthesis VII:phaseic acid biosynthesis:homomethionine biosynthesis:TCA cycle II (eukaryotic):t-anethole biosynthesis:methylglyoxal degradation III:D-threo-isocitrate + NADP+ <--> 2-oxoglutarate + CO2 +…	Carbon metabolism [PATH:ko01200];Overview;Metabolism;K00030 IDH3; isocitrate dehydrogenase (NAD+) [EC:1.1.1.41]|2-Oxocarboxylic acid metabolism [PATH:ko01210];Overview;Metabolism;K00030 IDH3; isocitrate dehydrogenase (NAD+) [EC:1.1.1.41]|Biosynthesis of amino acids [PATH:ko01230];Overview;Metabolism;K00030 IDH3; isocitrate dehydrogenase (NAD+) [EC:1.1.1.41]|Citrate cycle (TCA cycle) [PATH:ko00020…
Unigene_450	polygalacturonase 2	Inorganic H pyrophosphatase family protein	Inorganic H pyrophosphatase family protein	Pyrophosphate-energized vacuolar membrane proton pump, putative [Ricinus communis]"	GO:0016021;integral component of membrane;Cellular Component|GO:0005774;vacuolar membrane;Cellular Component|GO:0009678;hydrogen-translocating pyrophosphatase activity;Molecular Function|GO:0004427;inorganic diphosphatase activity;Molecular Function|GO:0046872;metal ion binding;Molecular Function|GO:0015992;proton transport;Biological Process	EC-3.6.1.1 inorganic diphosphatase;6-hydroxymethyl-dihydropterin diphosphate biosynthesis I:UDP-glucose biosynthesis (from glucose 6-phosphate):oxidized GTP and dGTP detoxification:tetrahydrofolate biosynthesis II	Oxidative phosphorylation [PATH:ko00190];Energy metabolism;Metabolism;K01507 ppa; inorganic pyrophosphatase [EC:3.6.1.1]
Unigene_451	TRS120	S-formylglutathione hydrolase	S-formylglutathione hydrolase	S-formylglutathione hydrolase [Gossypium hirsutum]	GO:0048046;apoplast;Cellular Component|GO:0052689;carboxylic ester hydrolase activity;Molecular Function|GO:0018738;S-formylglutathione hydrolase activity;Molecular Function|GO:0046294;formaldehyde catabolic process;Biological Process|GO:0046686;response to cadmium ion;Biological Process	EC-3.1.2.12 <i>S</i>-formylglutathione hydrolase;indole-3-acetate activation II:chlorogenic acid biosynthesis I:formaldehyde oxidation II (glutathione-dependent):IAA biosynthesis VII:phenylpropanoid biosynthesis:salicylate biosynthesis II:phaselate biosynthesis:docosahexanoate biosynthesis I	Carbon metabolism [PATH:ko01200];Overview;Metabolism;K01070 frmB: ESD: fghA; S-formylglutathione hydrolase [EC:3.1.2.12]|Methane metabolism [PATH:ko00680];Energy metabolism;Metabolism;K01070 frmB: ESD: fghA; S-formylglutathione hydrolase [EC:3.1.2.12]
Unigene_452	Aldolase superfamily protein	Aldolase superfamily protein	Aldolase superfamily protein	fructose-bisphosphate aldolase [Persea americana]	GO:0005737;cytoplasm;Cellular Component|GO:0004332;fructose-bisphosphate aldolase activity;Molecular Function|GO:0006096;glycolytic process;Biological Process	EC-4.1.2.13 fructose-bisphosphate aldolase;Calvin-Benson-Bassham cycle:gluconeogenesis I:glycolysis I:sucrose biosynthesis:glycolysis IV (plant cytosol):glycolysis II (from fructose-6P)
Unigene_453	cysteine synthase C1	cysteine synthase C1	cysteine synthase C1	unnamed protein product [Vitis vinifera]"	GO:0005739;mitochondrion;Cellular Component|GO:0004124;cysteine synthase activity;Molecular Function|GO:0050017;L-3-cyanoalanine synthase activity;Molecular Function|GO:0016740;transferase activity;Molecular Function|GO:0006535;cysteine biosynthetic process from serine;Biological Process	EC-2.5.1.47 cysteine synthase;linear furanocoumarin biosynthesis:trans-zeatin biosynthesis:cysteine biosynthesis I:epoxysqualene biosynthesis:chlorophyll a biosynthesis II:phylloquinol biosynthesis:polyisoprenoid biosynthesis:kievitone biosynthesis:superpathway of proto- and siroheme biosynthesis:seleno-amino acid biosynthesis:wighteone and luteone biosynthesis:chlorophyll cycle:2 (2E,6E)-farnesy…	Carbon metabolism [PATH:ko01200];Overview;Metabolism;K13034 ATCYSC1; L-3-cyanoalanine synthase/ cysteine synthase [EC:2.5.1.47 4.4.1.9]|Biosynthesis of amino acids [PATH:ko01230];Overview;Metabolism;K13034 ATCYSC1; L-3-cyanoalanine synthase/ cysteine synthase [EC:2.5.1.47 4.4.1.9]|Sulfur metabolism [PATH:ko00920];Energy metabolism;Metabolism;K13034 ATCYSC1; L-3-cyanoalanine synthase/ cysteine syn…
Unigene_454	succinate dehydrogenase 2-2	succinate dehydrogenase 2-2	succinate dehydrogenase 2-2	PREDICTED: succinate dehydrogenase [ubiquinone] iron-sulfur subunit 1, mitochondrial [Vitis vinifera]"	GO:0005749;mitochondrial respiratory chain complex II;Cellular Component|GO:0005739;mitochondrion;Cellular Component|GO:0045281;succinate dehydrogenase complex;Cellular Component|GO:0051537;2 iron, 2 sulfur cluster binding;Molecular Function|GO:0051538;3 iron, 4 sulfur cluster binding;Molecular Function|GO:0051539;4 iron, 4 sulfur cluster binding;Molecular Function|GO:0009055;electron carrier act…	EC-1.3.5.1 succinate dehydrogenase;TCA cycle variation V (plant):sorgoleone biosynthesis:glucosinolate biosynthesis from phenylalanine:IAA biosynthesis VII:TCA cycle II (eukaryotic):superpathway of glyoxylate cycle and fatty acid degradation:sesamin biosynthesis:aerobic respiration (cytochrome c):aerobic respiration (alternative oxidase pathway):salicin biosynthesis:plant sterol biosynthesis	Carbon metabolism [PATH:ko01200];Overview;Metabolism;K00235 SDHB: SDH2; succinate dehydrogenase (ubiquinone) iron-sulfur subunit [EC:1.3.5.1]|Citrate cycle (TCA cycle) [PATH:ko00020];Carbohydrate metabolism;Metabolism;K00235 SDHB: SDH2; succinate dehydrogenase (ubiquinone) iron-sulfur subunit [EC:1.3.5.1]|Oxidative phosphorylation [PATH:ko00190];Energy metabolism;Metabolism;K00235 SDHB: SDH2; suc…
Unigene_455	ABC transporter family protein	beta-hydroxyisobutyryl-CoA hydrolase 1	beta-hydroxyisobutyryl-CoA hydrolase 1	unnamed protein product [Vitis vinifera]	GO:0005777;peroxisome;Cellular Component|GO:0003860;3-hydroxyisobutyryl-CoA hydrolase activity;Molecular Function|GO:0009409;response to cold;Biological Process|GO:0006574;valine catabolic process;Biological Process	EC-3.1.2.4 3-hydroxyisobutyryl-CoA hydrolase;indole-3-acetate activation II:chlorogenic acid biosynthesis I:valine degradation I:IAA biosynthesis VII:phenylpropanoid biosynthesis:salicylate biosynthesis II:phaselate biosynthesis:docosahexanoate biosynthesis I:beta-alanine biosynthesis II	Carbon metabolism [PATH:ko01200];Overview;Metabolism;K05605 HIBCH; 3-hydroxyisobutyryl-CoA hydrolase [EC:3.1.2.4]|Propanoate metabolism [PATH:ko00640];Carbohydrate metabolism;Metabolism;K05605 HIBCH; 3-hydroxyisobutyryl-CoA hydrolase [EC:3.1.2.4]|Valine: leucine and isoleucine degradation [PATH:ko00280];Amino acid metabolism;Metabolism;K05605 HIBCH; 3-hydroxyisobutyryl-CoA hydrolase [EC:3.1.2.4]|…
Unigene_456	MMS ZWEI homologue 3	MMS ZWEI homologue 3	MMS ZWEI homologue 3	unnamed protein product [Vitis vinifera]	GO:0005829;cytosol;Cellular Component|GO:0031372;UBC13-MMS2 complex;Cellular Component|GO:0016881;acid-amino acid ligase activity;Molecular Function|GO:0006301;postreplication repair;Biological Process	EC-6.3.2.19 ubiquitin-protein ligase;IAA conjugate biosynthesis II:IAA degradation IV:IAA degradation II:IAA degradation V:jasmonoyl-amino acid conjugates biosynthesis I:indole-3-acetyl-amide conjugate biosynthesis:jasmonoyl-amino acid conjugates biosynthesis II:phosphopantothenate biosynthesis I:|EC-6.3.2.19 ubiquitin-protein ligase;EC-6.3.2.19 ubiquitin-protein ligase;IAA conjugate biosynthesis…	Toll and Imd signaling pathway [PATH:ko04624];Immune system;Organismal Systems;K10704 UBE2V; ubiquitin-conjugating enzyme E2 variant
Unigene_457	methionine synthase 2	Cobalamin-independent synthase family protein	Cobalamin-independent synthase family protein		GO:0005737;cytoplasm;Cellular Component|GO:0003871;5-methyltetrahydropteroyltriglutamate-homocysteine S-methyltransferase activity;Molecular Function|GO:0008270;zinc ion binding;Molecular Function|GO:0009086;methionine biosynthetic process;Biological Process	EC-2.1.1.14 5-methyltetrahydropteroyltriglutamate-homocysteine S-methyltransferase;cyclopropane and cyclopropene fatty acid biosynthesis:sorgoleone biosynthesis:bixin biosynthesis:S-adenosyl-L-methionine cycle II:spermidine hydroxycinnamic acid conjugates biosynthesis:beta-alanine betaine biosynthesis:t-anethole biosynthesis:homogalacturonan biosynthesis:plastoquinol-9 biosynthesis I:daphnetin mo…	Biosynthesis of amino acids [PATH:ko01230];Overview;Metabolism;K00549 metE; 5-methyltetrahydropteroyltriglutamate--homocysteine methyltransferase [EC:2.1.1.14]|Cysteine and methionine metabolism [PATH:ko00270];Amino acid metabolism;Metabolism;K00549 metE; 5-methyltetrahydropteroyltriglutamate--homocysteine methyltransferase [EC:2.1.1.14]|Selenocompound metabolism [PATH:ko00450];Metabolism of othe…
Unigene_458	Alanyl-tRNA synthetase	Alanyl-tRNA synthetase	Alanyl-tRNA synthetase	unnamed protein product [Vitis vinifera]	GO:0009507;chloroplast;Cellular Component|GO:0005829;cytosol;Cellular Component|GO:0005739;mitochondrion;Cellular Component|GO:0004813;alanine-tRNA ligase activity;Molecular Function|GO:0005524;ATP binding;Molecular Function|GO:0000049;tRNA binding;Molecular Function|GO:0008270;zinc ion binding;Molecular Function|GO:0070143;mitochondrial alanyl-tRNA aminoacylation;Biological Process|GO:0046686;re…	EC-6.1.1.7 alanine-tRNA ligase;asparagine biosynthesis III (tRNA-dependent)	Aminoacyl-tRNA biosynthesis [PATH:ko00970];Translation;Genetic Information Processing;K01872 AARS: alaS; alanyl-tRNA synthetase [EC:6.1.1.7]
Unigene_459	zinc ion binding;zinc ion binding	CHY-type/CTCHY-type/RING-type Zinc finger protein	CHY-type/CTCHY-type/RING-type Zinc finger protein	hypothetical protein VITISV_029477 [Vitis vinifera]	GO:0005737;cytoplasm;Cellular Component|GO:0016607;nuclear speck;Cellular Component|GO:0005634;nucleus;Cellular Component|GO:0000151;ubiquitin ligase complex;Cellular Component|GO:0016874;ligase activity;Molecular Function|GO:0002039;p53 binding;Molecular Function|GO:0042803;protein homodimerization activity;Molecular Function|GO:0004842;ubiquitin-protein transferase activity;Molecular Function|G…	NA	Ubiquitin mediated proteolysis [PATH:ko04120];Folding: sorting and degradation;Genetic Information Processing;K10144 RCHY1: PIRH2; RING finger and CHY zinc finger domain-containing protein 1 [EC:2.3.2.27]|p53 signaling pathway [PATH:ko04115];Cell growth and death;Cellular Processes;K10144 RCHY1: PIRH2; RING finger and CHY zinc finger domain-containing protein 1 [EC:2.3.2.27]|Measles [PATH:ko05162…
Unigene_460	invertase H	alkaline/neutral invertase	alkaline/neutral invertase	PREDICTED: uncharacterized protein LOC100248981 [Vitis vinifera]	GO:0009507;chloroplast;Cellular Component|GO:0033926;glycopeptide alpha-N-acetylgalactosaminidase activity;Molecular Function|GO:0004575;sucrose alpha-glucosidase activity;Molecular Function|GO:0048825;cotyledon development;Biological Process|GO:0005982;starch metabolic process;Biological Process|GO:0005987;sucrose catabolic process;Biological Process|GO:0016021;integral component of membrane;Cel…	NA
Unigene_461	BTB/POZ domain-containing protein	Phosphoglucomutase/phosphomannomutase family protein	Phosphoglucomutase/phosphomannomutase family protein	putative phosphoglucomutase [Amorphophallus konjac]	GO:0005737;cytoplasm;Cellular Component|GO:0000287;magnesium ion binding;Molecular Function|GO:0004614;phosphoglucomutase activity;Molecular Function|GO:0006006;glucose metabolic process;Biological Process	EC-5.4.2.2 phosphoglucomutase;starch degradation I:sucrose biosynthesis:superpathway of sucrose and starch metabolism I (non-photosynthetic tissue):GDP-glucose biosynthesis:sucrose degradation III:UDP-glucose biosynthesis (from glucose 6-phosphate):sucrose degradation VI (anaerobic):starch biosynthesis	Glycolysis / Gluconeogenesis [PATH:ko00010];Carbohydrate metabolism;Metabolism;K01835 pgm; phosphoglucomutase [EC:5.4.2.2]|Pentose phosphate pathway [PATH:ko00030];Carbohydrate metabolism;Metabolism;K01835 pgm; phosphoglucomutase [EC:5.4.2.2]|Galactose metabolism [PATH:ko00052];Carbohydrate metabolism;Metabolism;K01835 pgm; phosphoglucomutase [EC:5.4.2.2]|Starch and sucrose metabolism [PATH:ko005…
Unigene_462	beta-fructofuranosidase 5	Glycosyl hydrolases family 32 protein	Glycosyl hydrolases family 32 protein	vacuolar invertase [Coffea canephora]	GO:0005773;vacuole;Cellular Component|GO:0004575;sucrose alpha-glucosidase activity;Molecular Function|GO:0005975;carbohydrate metabolic process;Biological Process	EC-3.2.1.26 beta -fructofuranosidase;starch degradation II:dhurrin degradation:fructan degradation:sucrose degradation III:stachyose degradation:dalcochinin biosynthesis:DIMBOA-glucoside activation	Galactose metabolism [PATH:ko00052];Carbohydrate metabolism;Metabolism;K01193 INV: sacA; beta-fructofuranosidase [EC:3.2.1.26]|Starch and sucrose metabolism [PATH:ko00500];Carbohydrate metabolism;Metabolism;K01193 INV: sacA; beta-fructofuranosidase [EC:3.2.1.26]
Unigene_463	CTC-interacting domain 8	RNA recognition motif (RRM)-containing protein	RNA recognition motif (RRM)-containing protein	unnamed protein product [Vitis vinifera]	NA	NA	NA
Unigene_464	golgin candidate 1	golgin candidate 1	golgin candidate 2	unnamed protein product [Vitis vinifera]	GO:0000139;Golgi membrane;Cellular Component|GO:0016021;integral component of membrane;Cellular Component|GO:0009507;chloroplast;Cellular Component|GO:0048529;magnesium-protoporphyrin IX monomethyl ester (oxidative) cyclase activity;Molecular Function|GO:0046872;metal ion binding;Molecular Function|GO:0015995;chlorophyll biosynthetic process;Biological Process|GO:0015979;photosynthesis;Biological…	EC-1.14.13.81 magnesium-protoporphyrin IX monomethyl ester;indole-3-acetate biosynthesis II:glucosinolate biosynthesis from trihomomethionine:soybean saponin I biosynthesis:sorgoleone biosynthesis:glucosinolate biosynthesis from phenylalanine:IAA biosynthesis VII:betulinate biosynthesis:spermidine hydroxycinnamic acid conjugates biosynthesis:phenylpropanoid biosynthesis:linamarin biosynthesis:gib…	Porphyrin and chlorophyll metabolism [PATH:ko00860];Metabolism of cofactors and vitamins;Metabolism;K04035 E1.14.13.81: acsF: chlE; magnesium-protoporphyrin IX monomethyl ester (oxidative) cyclase [EC:1.14.13.81]
Unigene_465	Splicing factor, CC1-like	U1 small nuclear ribonucleoprotein-70K	RNA-binding (RRM/RBD/RNP motifs) family protein	PREDICTED: U1 small nuclear ribonucleoprotein 70 kDa-like [Vitis vinifera]	GO:0016607;nuclear speck;Cellular Component|GO:0005634;nucleus;Cellular Component|GO:0005681;spliceosomal complex;Cellular Component|GO:0000166;nucleotide binding;Molecular Function|GO:0003723;RNA binding;Molecular Function|GO:0000398;mRNA splicing, via spliceosome";Biological Process	EC-5.2.1.8 peptidylprolyl isomerase;abscisic acid biosynthesis:5-deoxystrigol biosynthesis:coumarin biosynthesis (via 2-coumarate):abscisic acid biosynthesis shunt:esculetin biosynthesis	Spliceosome [PATH:ko03040];Transcription;Genetic Information Processing;K11093 SNRP70; U1 small nuclear ribonucleoprotein 70kDa
Unigene_466	receptor like protein 9	Outer arm dynein light chain 1 protein	Outer arm dynein light chain 1 protein	Protein phosphatase 1 regulatory subunit, putative [Ricinus communis]"	GO:0005814;centriole;Cellular Component|GO:0007067;mitotic nuclear division;Biological Process	EC-4.6.1.1 adenylate cyclase
Unigene_467	Histone superfamily protein	Histone superfamily protein	Histone superfamily protein	Histone H2B [Medicago truncatula]	GO:0000786;nucleosome;Cellular Component|GO:0005634;nucleus;Cellular Component|GO:0003677;DNA binding;Molecular Function	NA	Viral carcinogenesis [PATH:ko05203];Cancers;Human Diseases;K11252 H2B; histone H2B|Systemic lupus erythematosus [PATH:ko05322];Immune diseases;Human Diseases;K11252 H2B; histone H2B|Alcoholism [PATH:ko05034];Substance dependence;Human Diseases;K11252 H2B; histone H2B
Unigene_468	chromatin remodeling 5	vacuoleless1 (VCL1)	vacuoleless1 (VCL1)	unnamed protein product [Vitis vinifera]	GO:0031902;late endosome membrane;Cellular Component|GO:0009705;plant-type vacuole membrane;Cellular Component|GO:0043234;protein complex;Cellular Component|GO:0006886;intracellular protein transport;Biological Process|GO:0045992;negative regulation of embryonic development;Biological Process|GO:0007033;vacuole organization;Biological Process|GO:0051469;vesicle fusion with vacuole;Biological Proc…	EC-3.5.4.6 AMP deaminase;adenosine nucleotides degradation I	Autophagy - yeast [PATH:ko04138];Transport and catabolism;Cellular Processes;K20180 VPS16; vacuolar protein sorting-associated protein 16
Unigene_469	GF14 protein phi chain	general regulatory factor 12	general regulatory factor 7	PREDICTED: uncharacterized protein LOC100242579 [Vitis vinifera]	NA	NA	NA
[truncated: 47,219 more rows]
